# Supplementary material for: Health care's response to climate change: a carbon footprint assessment of the NHS in England
Source: Lancet Planet Health. 2021 Feb 10;5(2):e84–92. doi: 10.1016/S2542-5196(20)30271-0 (PMC7887664; doi:10.1016/S2542-5196(20)30271-0)
Supplement: Supplementary appendix 2 [file mmc2.xlsx]

## Sheet: Table S1
Table S1. Data sources and modeling approach by emissions source category and basis for time series projections and backasts.
Emissions Source Category	Modeling approach	Data Source	Actual data	Backcast years	Projection years	Basis for backcast and projections
Building energy use – hospitals	Bottom up	ERIC	1990 - 2018	n/a	2019	Continuing trends
Building energy use – other sites (GP, offices)	Bottom up	Sample data source	2014 – 2015	1990 – 2013	2016 – 2019	Backcast based on hospital energy use;
						Forecast based on expenditures adjusted for inflation
Inhaled Anaesthetics - volatiles	Bottom up	Supplier information	2016 – 2019	1990 – 2015	n/a	Backcast based on bed days
Inhaled Anaesthetics – nitrous oxide	Bottom up	Supplier information	2011	1990 – 2010	2012 – 2019	Surgical nitrous oxide: backcast and forecast using bed days
						Maternity nitrous oxide: backcast an forecast based on the number of maternities
						Emergency nitrous oxide: backcast and projection based on A&E attendances
						Ambulance nitrous oxide: backcast and projection based on ambulance calls that receive face-to-face response from the ambulance service
Meter Dose Inhalers HFCs	Bottom up	NAEI	2006 – 2017	1990 – 2005	2017 – 2019	Backcast using linear increase from introduction of HFC inhalers in 1997
Meter Dose Inhalers CFCs	Bottom up	NAEI	1990	n/a	1991 – 2019	Linear reduction 1990 to 2006; 0 afterwards
Water, Wastewater, and Solid Waste	Top down	UK MRIO	1997 – 2016	1990 – 1996	2017 – 2019	Expenditures adjusted for inflation
Electricity factors	Bottom up	BEIS	2002 – 2017	1990 - 2002	n/a	n/a
		Green Book	2018 – 2019
Personal travel – staff commuting, visitor, patient	Top down	NTS	2002 – 2018	1990 – 2001	2019	Continuing trends
Fleet and business travel	Top down	UK MRIO	1997 – 2016	1990 – 1996	2017 – 2019	Expenditures adjusted for inflation
Supply Chain	Top down	UK MRIO	1997 – 2016	1990 – 1996	2017 – 2019	Expenditures adjusted for inflation
Commissioned	Top down	UK MRIO	1997 – 2016	1990 – 1996	2017 – 2019	Expenditures adjusted for inflation
Procurement breakdown by organisation type	Bottom up	Dept. of Health and Social Care	2014/15	n/a	2016	Scaled to carbon emissions totals for 2016

## Sheet: Table S2
Table S2. ERIC data definitions.
Total electricity consumed for a site =
Electricity consumed (S06_02)
+ Electricity consumed - green energy tariff (S06_10)
+ Electricity consumed - third party owned renewable (S06_12)
+ Electrical energy output of CHP system(s) (S05_06)
- Exported electricity (S05_07)
Scope 2 energy for a site =
Electricity consumed (S06_02)
+ Electricity consumed - green energy tariff (S06_10)
+ Electricity consumed - third party owned renewable (S06_12)
- Exported electricity (S05_07)
+ Steam consumed (S06_16)
+ Hot water consumed (S06_17)
- Exported thermal energy (S05_08)
Ref	Field	Unit	Definition
S06_02	Electricity consumed	kWh	The total amount of electricity consumed from the national/regional/local electricity supplier. Include energy used to feed CHP plant associated with the site and energy used by the organisation site for processing purposes (e.g. laundry, CSSD). In cases where the organisation site includes an on-site central processing unit(s) which serves more than one organisation site, the input energy to thi…
S06_04	Gas consumed	kWh	The total amount of gas consumed from the national /regional gas supplier, including LPG. Include energy used to feed CHP plant associated with the site, and energy used by the organisation site for processing purposes (e.g. laundry, CSSD). In cases where the organisation site includes an on-site central processing unit(s) which serves more than one organisation site, the input energy to this uni…
S06_06	Oil consumed	kWh	The total amount of oil consumed from the national /regional oil supplier. Consumption should be adjusted for accrued liabilities. Include energy used to feed CHP plant associated with the site, and energy used by the organisation site for processing purposes (e.g. laundry, CSSD). In cases where the organisation site includes an on-site central processing unit(s) which serves more than one organi…
S06_08	Coal consumed	kWh	The total amount of coal consumed from the national /regional coal supplier. Include energy used to feed any CHP plant associated with the site, and energy used by the organisation site for processing purposes (e.g. laundry, CSSD). In cases where the organisation site includes (an) on-site central processing unit(s) which serves more than one organisation site, the input energy to this unit shoul…
S06_10	Electricity consumed - green energy tariff	kWh	The total annual amount of electricity from renewable or green energy tariffs supplied by national/regional or local electricity supplier e.g. Crown Commercial Services “green energy”. If a proportion supplied electricity is from a green energy tariff then only the proportion which is a ‘green energy tariff’ should be reported here. The sum of the electricity consumed, green energy tariff and thi…
S06_12	Electricity consumed - third party owned renewable	kWh	The total annual amount of electricity consumed from renewable sources owned and supplied by national/regional or local electricity supplier but not supplied through the national power grid e.g. onsite renewable rent-a-roof schemes, community owned/funded renewable energy projects or supplies bought via a private wire from a renewable supply. Consumption should be adjusted for accrued liabilities…
S06_14	Non-fossil fuel consumed - renewable	kWh	The total annual amount of non-fossil fuel from renewable energy consumed for combustion (e.g. heating boilers) which has been supplied from an eligible renewable energy supply source as defined in Protocol A3 of DEFRA "Guidelines for the Measurement and Reporting of Emissions by Direct Participants in the UK Emissions Trading Scheme" (e.g. wind energy, hydro power (up to 20MW output), tidal powe…
S06_16	Steam consumed	kWh	Total annual amount of steam consumed which has been supplied by an organisation other than regional/national supplier sources (e.g. a neighbouring organisation supplying steam to the site from their incinerator or central boiler plant and distribution system). Exclude energy derived from an eligible renewable energy source.
S06_17	Hot water consumed	kWh	Total annual amount of hot water consumed which has been supplied by an organisation other than regional/national supplier sources (e.g. a neighbouring organisation supplying hot water to the site from their main distribution system.) Exclude energy derived from an eligible renewable energy source.
S06_18	Electrical energy output of owned onsite renewables	kWh	The total annual amount of electricity output from owned onsite low or zero carbon renewable generation, inclusive of exported electricity. Excludes electrical energy output of CHP recorded separately. The sum of the electrical output of CHP and onsite renewable electrical energy will be the total 'generated' onsite electrical energy.
S05_05	Thermal energy output of CHP system(s)	kWh	The total useful thermal energy output, inclusive of exported thermal energy.
S05_06	Electrical energy output of CHP system(s)	kWh	The total electrical energy output, inclusive of exported electricity.
S05_07	Exported electricity of CHP system(s)	kWh	The amount of surplus electricity in kWh produced by the trust site from CHP plant which is supplied to a utility supplier or another organisation site. Please note that the imported energy provided to other trusts completing an ERIC return should include this in their electricity consumed field.
S05_08	Exported thermal energy of CHP system(s)	kWh	The amount of surplus thermal energy in kWh produced by the organisation site from CHP plant which is supplied to a utility supplier or another organisation site. Please note that the imported energy provided to other trusts completing an ERIC return should include this in the relevant energy field.

## Sheet: Table S3
Table S3. Estimates for excluded building categories from ERIC (2015).
Healthcare building type	Energy Use (GWh)			GHG Emissions (ktCO2e)				Source
	Electricity	Gas	Oil	Electricity	Gas	Oil	Total
General Practice (GP)	305	455	0	189	94	0	283	Sheffield GP survey
Dentists	79	221	0	49	46	0	94	Independent research 1
Non-clinical support services - Clinical Commissioning Groups	21	13	0	13	3	0	16	Sustainability reporting 2
Non-clinical support services - Central and regional offices	45	40	6	28	8	2	38	Annual reporting 3
Secondary care - under-reporting in ERIC	163	668	0	101	138	0	239
Total	614	1397	6	380	289	2	671
1. Private correspondence following: Duane B, Lee MB, White S, Stancliffe R, Steinbach I. An estimated carbon footprint of NHS primary dental care within England. How can dentistry be more environmentally sustainable? British Dental Journal 2017; 223(8): 589-93.
2. Reporting covers 8.4% of CCG expenditures, electricity and natural gas consumption extrapolated to England total based on this ratio.
3. Extracted from: Department of Health. Annual Report and Accounts 2014-15 London: Government of the United Kingdom, 2015.

## Sheet: Table S4
Table S4. Electricity carbon intensity data sources and temporal matching to electricity use.
Results year(s)	Electricity use year	Electricity intensity reporting year	Electricity intensity source
2020-2050	Forecast	2020-2050	Green Book
2019	2019/20	Average of:	Company reporting
		2019 and 2020	Green Book
2018	2018/19	2020	Company reporting
2017	2017/18	2019	Company reporting
2016	2016/17	2018	Company reporting
2002-2015	2002-2015	2004-2017	Company reporting
2001	2001/02	2003	Company reporting
2000	2000/01	2002	Company reporting
1990-1999	1990-1999	1990-1999	2011 Company reporting (multiple years)

## Sheet: Table S5
Table S5. NHS in England expenditures, allocated by UK-MRIO model sectors, £ million.
Sector – UK	1997	1998	1999	2000	2001	2002	2003	2004	2005	2006	2007	2008	2009	2010	2011	2012	2013	2014	2015	2016
Products of agriculture, hunting and related services	31.1	27.8	27.7	27.1	21.9	21.9	21.2	25.9	22	20.3	21.9	25.8	27.2	26.1	30.3	21.8	26.1	31.7	26.7	28.5
Products of forestry, logging and related services	-	-	-	-	-	-	-	-	-	-	-	-	-	-	-	-	-	-	-	-
Fish and other fishing products; aquaculture products; support services to fishing	-	-	-	-	-	-	-	-	-	-	-	-	-	-	-	-	-	-	-	-
Coal and lignite	-	-	-	-	-	-	-	-	-	-	-	-	-	-	-	-	-	-	-	-
Crude Petroleum And Natural Gas & Metal Ores	-	-	-	-	-	-	-	-	-	-	-	-	-	-	-	-	-	-	-	-
Other mining and quarrying products	-	-	-	-	-	-	-	-	-	-	-	-	-	-	-	-	-	-	-	-
Mining support services	-	-	-	-	-	-	-	-	-	-	-	-	-	-	-	-	-	-	-	-
Preserved meat and meat products	140.6	119.4	130.6	129.1	114.7	117.3	102.3	208.7	190.5	146.9	162.6	203.8	211.8	201.3	191	201.3	223.7	234	247.5	251
Processed and preserved fish, crustaceans, molluscs, fruit and vegetables	58.8	54	60.5	58.6	55.9	54.1	53.4	60.9	49	42.6	45	102.1	119.9	135.3	138.5	137	150.6	144.7	155.9	164.9
Vegetable and animal oils and fats	11.6	11.6	15	15.4	18.6	21.6	21.4	27.3	25.7	15.2	9.9	14.7	17.7	19.6	16.7	12.7	16.1	21.9	21.8	26.3
Dairy products	81.1	75.3	66.8	66.9	62.4	59.9	56.1	52.4	40.3	29.3	33.3	36.7	43.7	44.5	45.4	44.4	50	50.3	52.8	56.8
Grain mill products, starches and starch products	16.9	19.6	22.2	22.8	24.1	25.6	25.2	31.6	18.9	17.6	18.8	21.1	25.7	25.5	26.8	27	28.1	31.1	32	33.3
Bakery and farinaceous products	42.8	40.8	45.6	43.1	39.4	37.1	31.3	56	47.7	37.6	43.7	55.1	62.9	63.5	63.7	64.5	69.5	72.5	73.5	77.7
Other food products	90.7	88.9	100.6	109.1	115.4	116.3	103.7	143.3	115.4	97.7	112.4	139.3	160.1	159.6	165.6	171.6	211	225	237.9	249.8
Prepared animal feeds	-	-	-	-	-	-	-	-	-	-	-	-	-	-	-	-	-	-	-	-
Alcoholic beverages	1.9	2.1	2	3.4	2	2.3	2.5	4	2.2	-	-	-	-	-	-	-	-	-	-	1.9
Soft drinks	12.7	12.2	9	11.6	9.2	9.6	6	4.7	7.4	2.3	2.4	1.7	4.2	3.2	2.4	1.4	1.4	3.1	3.4	5.1
Tobacco Products	0.2	0.1	-	0.2	0.2	0.3	-	-	-	-	-	-	-	-	-	-	-	-	-	-
Textiles	51.7	53.2	58.2	64.4	61.3	65.7	66.6	77.6	83.4	70.6	76.2	88.7	94.9	80.3	71.8	73.2	76.3	87.5	90.6	95.5
Wearing apparel	79	67.5	68.4	66.1	57	45.6	37.1	42.4	32.6	26.9	31.8	32.9	29.3	68.4	22.1	13.3	-	1.8	2.4	2.1
Leather and related products	7	5.4	3.7	4	2.9	2.3	1.4	1	0.4	0.4	0.6	0.6	2.3	1.6	4.4	2.2	-	6.8	8	14.6
Wood and of products of wood and cork, except furniture; articles of straw and plaiting materials	4.5	3.9	3.5	3.7	3.6	4.1	4.5	2.8	-	2.9	2.1	1.6	0.6	-	1.1	1.8	2.5	3.8	3.8	4.3
Paper and paper products	158.9	190.1	217.4	231.2	213.3	236.8	209.2	256.8	225.4	199.9	222.3	274	316.5	307.5	331.9	382.5	474.2	534.3	543.7	552.5
Printing and recording services	182.5	200.1	234.1	263.6	258.7	247.6	234.8	299.5	301.1	303.9	367.8	455.5	517.2	542.1	538	553.7	643.8	709.9	748.1	779.2
Coke and refined petroleum products	43.1	36.7	48.1	61.3	68	80.7	86.1	88.5	76.9	78.4	58.9	54	55.6	59.8	63.8	68.1	65.9	68.3	71.3	62.3
Paints, varnishes and similar coatings, printing ink and mastics	6.1	6	5.2	7.8	6	6.8	6.8	6.6	4.3	3	-	-	-	-	0.1	0.2	0.2	0.8	0.7	1.4
Soap and detergents, cleaning and polishing preparations, perfumes and toilet preparations	148.6	154.4	176.3	218.8	247.6	279.8	300.4	85.3	63.5	16.7	8.5	8.8	8.6	7.6	5.3	2.9	-	2.9	3.1	3.7
Other chemical products	88.6	97.5	149	179.6	212.1	257.9	284.8	565.8	581.6	338.1	262.3	179.2	169.4	114.4	143.6	173.7	211	260	286.3	301.2
Industrial gases, inorganics and fertilisers (all inorganic chemicals) - 20.11/13/15	33.8	36.8	49.2	52.1	66	83.3	83.8	134.5	149.1	129.5	137.3	143.2	120.9	145.9	73.4	44.7	-	144	158.1	167.4
Petrochemicals - 20.14/16/17/60	20	20.4	22.4	33.1	39.3	44	36.6	36.9	24.8	10	-	-	-	-	3	2.8	3.3	5.4	6	16.9
Dyestuffs, agro-chemicals - 20.12/20	41	45.1	56.6	68	74.8	79.6	113.1	108.1	160.4	134.8	88.8	51.3	31.3	0.6	0.4	0.2	-	5.3	5.8	6.4
Basic pharmaceutical products and pharmaceutical preparations	156.7	143.5	126.4	123.3	156.9	151	130.3	82.8	152.6	245.4	370.5	716.3	1086.6	1391.1	1363.9	1360.6	1540.4	1028.8	925.9	929.2
Rubber and plastic products	54.6	76.1	89.9	102.3	108.4	120.4	128.2	174.3	182	162.8	175.5	214.5	252	218.7	211.2	227.5	253.2	290.6	299.7	299
Manufacture of cement, lime, plaster and articles of concrete, cement and plaster	19.1	18.6	24.5	27.8	28.9	31.5	30.8	36.3	34.9	32.3	29.7	37.2	38.7	37.3	36.2	35.4	39.1	43	41.5	43.2
Glass, refractory, clay, other porcelain and ceramic, stone and abrasive products - 23.1-4/7-9	13.8	14	20.3	23.8	19.6	23.1	20.4	27.9	21.2	15.1	15.8	17.9	18.1	16.6	15.8	17.5	18.9	17.2	18.1	18.4
Basic iron and steel	1.9	2	2.3	0.8	0.7	0.8	-	-	-	-	-	-	-	-	-	-	-	-	-	-
Other basic metals and casting	1.1	1.2	0.5	0.5	0.5	0.6	-	-	-	-	-	-	-	-	-	-	-	-	-	-
Weapons and ammunition	-	-	-	-	-	-	-	-	-	-	-	-	-	-	-	-	-	-	-	-
Fabricated metal products, excl. machinery and equipment and weapons & ammunition - 25.1-3/25.5-9	24.1	25.2	33.8	36.4	36.4	40.1	37.6	49.8	43.5	36.6	41.5	51.9	58.3	59.2	59.2	63.1	67.2	68.4	71.4	70
Computer, electronic and optical products	1542	1615.2	2050.9	2046.1	1981.8	2317.9	1966.8	1630.2	1673.3	1193.9	1057.6	923.3	902.2	922.7	940.2	958.9	890.1	885.1	841.8	813.9
Electrical equipment	11.6	11.6	12.9	11.2	13.4	15.7	16.3	15.7	12.7	2.5	1.8	1.2	0.5	-	0.9	1.4	6.7	16.1	18.7	23.1
Machinery and equipment n.e.c.	1.3	1.5	2.3	2.6	2.5	2.8	1.9	-	3.6	-	2.3	2.1	1.7	2.3	2.2	0.8	-	1.2	1.2	1.6
Motor vehicles, trailers and semi-trailers	16.5	15.3	14.7	17.4	19.1	19.3	18.6	20.3	34.6	32.6	26.9	15.9	14	14.3	14.5	14.7	13.6	13.5	13.5	13.2
Ships and boats	-	-	-	-	-	-	-	-	-	-	-	-	-	-	-	-	-	-	-	-
Air and spacecraft and related machinery	-	-	-	-	-	-	-	-	-	-	-	-	-	-	-	-	-	-	-	-
Other transport equipment - 30.2/4/9	28.7	41	55.5	60.7	63.4	70.8	75.5	98.7	98.2	87.6	92.1	83.8	79.2	70.7	81.7	76.8	85.5	84.1	89.9	80.3
Furniture	47	52.3	62.6	60.8	63.5	58.4	44.8	69.6	60.9	59.4	71.5	73	84.6	86.2	74.7	71.6	59.2	67.6	81.1	82
Other manufactured goods	16.4	15.3	13.6	13.2	14.6	12.8	16.2	14.4	11.9	10	7.3	4.8	4.1	2.3	1.6	0.8	-	1.4	1.6	2
Repair and maintenance of ships and boats	-	-	-	-	-	-	-	-	-	-	-	-	-	-	-	-	-	-	-	-
Repair and maintenance of aircraft and spacecraft	-	-	-	-	-	-	-	-	-	-	-	-	-	-	-	-	-	-	-	-
Rest of repair; Installation - 33.11-14/17/19/20	6.9	7.4	7	10.2	5.7	9.5	10.5	12.4	7.8	4.8	4.1	3.7	2.4	2.8	4.6	3.5	5.3	6.9	7.8	9.4
Electricity, transmission and distribution	296	305.8	338.3	331.1	293.2	263.2	269.2	331.5	374.8	430.7	507.8	605.6	677.3	717.3	729.6	728.9	791.7	777.8	801.7	842.5
Gas; distribution of gaseous fuels through mains; steam and air conditioning supply	111.1	113.9	126.3	140.8	170.2	168.5	156	199.8	298.5	270.7	311.6	385.1	433.5	405.9	490.8	483.8	486.6	557.4	566.8	588.5
Natural water; water treatment and supply services	42	43.4	40	40.4	39.1	39.4	35.8	33.5	28	23.8	26.9	35.2	40.6	36.9	33.5	44.3	74.8	81.1	102.9	114.5
Sewerage services; sewage sludge	153.5	163.6	206	187	178.2	175.8	233	231.4	280.8	324	363.8	394.5	440.3	399.5	442	492.9	495.3	501.4	518.8	524
Waste collection, treatment and disposal services; materials recovery services	340.2	385.1	442	413.2	380.7	383.8	580.7	565	794.9	931.3	833.7	715.4	732.5	577.9	645.5	632.6	216.7	226.2	229.9	241
Remediation services and other waste management services	35	49.7	43	42.9	41.8	43	65.3	82.1	90.2	95.3	97.5	141.5	165	209.3	208.2	202.9	244.8	243.3	259.9	293.7
Construction	379.7	429.8	376.1	418.4	439.4	506.9	487.4	554.2	480.1	517.5	562	665.8	754.7	780.4	787.3	783.5	852.6	898.1	980.5	1019
Wholesale and retail trade and repair services of motor vehicles and motorcycles	160.8	169.8	175.2	180.6	172.1	178.9	190	174.3	154.3	126.7	134.1	157.6	180.1	176.8	195.4	184.8	253.9	287.1	319.9	368
Wholesale trade services, except of motor vehicles and motorcycles	-	-	-	-	-	-	-	-	-	-	-	-	-	-	-	-	-	-	-	-
Retail trade services, except of motor vehicles and motorcycles	-	-	-	-	-	-	-	-	-	-	-	-	-	-	-	-	-	-	-	-
Rail transport services	99.5	95.2	120.7	124.5	126.9	127.6	109.4	207.7	177	195.8	203.2	243.3	273.2	267.3	222.6	211.6	201.4	193.6	197.6	198.5
Land transport services and transport services via pipelines, excluding rail transport	499	531.2	615.9	651.7	664.7	689.8	644.9	736.8	628.3	627.9	709.6	913.3	1031.8	1040.6	1041.9	1062.8	1349.6	1569.8	1487.1	1562.5
Water transport services	3.9	3.3	3.5	4.4	4.8	5.6	4.3	4.9	4.9	5.1	4.7	6.2	5.5	4.8	5.6	6.4	6.6	8.4	8.6	8.9
Air transport services	19.5	21	22.8	23.9	24.3	19.8	19.6	25.6	17.6	11.3	9.5	8.3	4.9	0.7	0.4	0.2	-	-	-	-
Warehousing and support services for transportation	41.8	42.7	33.7	40.8	36.5	36.4	40.2	41.8	42.3	43.4	45.2	44.1	45.4	47.5	59.3	45.9	46	38	42.3	62.2
Postal and courier services	120	125.5	139.9	145.8	156	163.6	164.3	243.6	197.9	163.9	191.3	231.4	293.3	300.8	284.3	276.3	311.2	294.5	303.6	314.7
Accommodation services	26.5	33.4	41.1	44	45.6	45.5	48.7	62.4	45.4	33.3	28.3	22.7	15	0.9	3.7	6.4	17.9	13.2	14	14
Food and beverage serving services	71.4	96.9	131.4	150.1	153.6	175.2	185.5	242	228.4	255.7	284.7	369.7	373.7	313.2	250.6	231.1	165.1	126.3	151.6	154.2
Publishing services	15.9	14.8	13.3	14.6	10.3	13.9	14.9	21	17	15.2	5.9	4.6	6.2	6.4	7.5	4.8	3.4	5.9	6.7	8.6
Motion Picture, Video & TV Programme Production, Sound Recording & Music Publishing Activities & Programming And Broadcasting Activities	18.1	20.7	29.7	25.7	26.9	32	21.3	45.2	29	23.2	27.6	31.5	38.5	41.8	32.3	17.5	6.5	7.6	8.6	8.8
Telecommunications services	339	385	421.7	444.4	431	444.7	435.6	519.5	451.6	457.3	444.6	635	691.7	696.9	691.2	739	825.2	833.6	866.2	875.3
Computer programming, consultancy and related services	415.4	516.4	576.8	633.8	629.8	715.1	906.6	1061.5	1132.4	1116.4	1000.9	1034.4	1299.2	1190.1	1148.8	1212.9	1226.1	1182.9	1228	1303.6
Information services	44	47.5	39.7	47.8	44.1	49.4	51	53.4	61.1	63.5	51	52.6	70.6	72.2	74.3	78.8	69.2	70.9	70	66.8
Financial services, except insurance and pension funding	332.7	332.6	411.2	402.7	422.2	423.9	660.8	513.7	717	911	739.7	482.3	707.2	678.2	731.6	798	720	722.1	720.7	739.6
Insurance and reinsurance, except compulsory social security & Pension funding	274	248.6	303.2	306.3	388.7	397	445.5	515.6	581.2	595.6	659.8	538.1	474.4	478.7	558.5	625.5	737.3	837.7	858.1	951.2
Services auxiliary to financial services and insurance services	4.4	4.1	4.4	4.4	2.4	2.6	4.8	10.4	8	8.4	9.9	7.1	6.7	10.5	16.2	16.3	21.8	26.4	21.9	21.4
Real estate services, excluding on a fee or contract basis and imputed rent	243.8	263.8	310.8	329.7	335.5	368.8	355	510.6	534.1	669	762	952.7	1046.6	1008	1018.4	1059.7	1191.9	1233.9	1285	1315.8
Owner-Occupiers' Housing Services	-	-	-	-	-	-	-	-	-	-	-	-	-	-	-	-	-	-	-	-
Real estate activities on a fee or contract basis	5.8	10.7	9	5.3	5.3	5.5	8.5	7.4	6.6	5.2	-	-	-	-	-	-	-	-	-	-
Legal services	515.5	617.3	667	664.3	689.8	858.8	846.8	939.8	989	991	1110.3	1466.8	1699.5	1663.4	1714	1559.3	1695.4	1961.6	1729	1800.1
Accounting, bookkeeping and auditing services; tax consulting services	83.8	89.3	100.8	108.2	115.8	118.8	111.7	170.5	145.3	142.5	153.7	190.6	224.6	246	245.6	211.1	247.6	288.9	272.3	293.5
Services of head offices; management consulting services	41.8	45.4	43	48	48.3	60.1	70	43.2	42.3	28.7	17	15.6	17.5	15.3	23.6	16.9	55.2	70	74.9	92.1
Architectural and engineering services; technical testing and analysis services	426.4	507.8	516.6	468.4	445.5	456.9	413.5	426.7	397.6	536.2	719.9	1036	1329.8	1522.3	1530.3	1588.6	1701.3	1874.6	1776.8	1856.1
Scientific research and development services	193.9	284.5	300.3	241.3	254.1	245.1	222.1	279.7	537.9	571.9	663.8	856	964.6	1002	1389.2	2064.3	2141	2524.8	2875.1	3023.4
Advertising and market research services	129.5	147.3	176.6	242.1	256.1	274.9	283.4	309.1	180.4	160.9	104.7	126.3	142.7	149.1	167.8	186.6	215.1	173.5	187.4	203
Other professional, scientific and technical services	87.2	100.6	108.9	93.5	99.1	120.3	120.7	119.2	254.7	269.5	291.6	327	382.8	379.6	390.7	434.5	627.4	746.7	809.4	867.1
Veterinary services	5.3	7.2	5.9	6	4.8	5	5.5	10.8	14.5	12.3	7.9	5.7	7.3	5.3	6.1	6.4	6.7	7	7	6.8
Rental and leasing services	248.8	294.8	309.1	303.2	268.1	282.6	268.4	306.9	307.6	310.1	339.9	421.6	468.4	449.9	496.9	545.2	667.6	682.4	697.7	716.8
Employment services	441.8	520	574.7	478.6	508.3	646.7	641.6	681.1	1397.7	1524.3	1614.1	1936.1	2071.4	1929.8	1962.2	2070.3	2234.9	2441	2404.1	2394.2
Travel agency, tour operator and other reservation services and related services	37.7	39.9	43.2	44.8	40.5	43.5	40.6	58	59	50.4	68.3	67.6	74.2	68.3	71.2	55.1	54.3	59.1	58.1	64.1
Security and investigation services	33.6	44.3	49.6	38.3	43.3	57.8	55.2	61	143.6	157.6	174.5	215.6	237.3	238.4	237.5	240.8	343.6	395.9	427.4	454
Services to buildings and landscape	267.8	314.6	349.6	282.7	308.7	333.4	318.1	389.3	417.1	495.2	537.9	657.7	717.7	715.8	698.1	697.4	813.4	884.6	935.5	976.6
Office administrative, office support and other business support services	161.1	172.8	167.4	144.2	148.4	174.4	191.6	180.4	254.5	261.1	240.3	216.3	243	212.5	212.6	233.1	404.7	504.8	549.7	591.3
Public administration and defence services; compulsory social security services	16.3	15.6	16.6	15.9	14.9	21.7	18.8	47.3	59.8	59.9	53.8	63.2	123.2	93.4	115	88.6	113.1	129.7	137.6	148.6
Education services	292.1	328.3	266.3	268.8	306.5	328	414.4	210.4	196.8	367.9	207.4	194.8	260	238.2	402.3	423.1	355.7	368.8	406.5	540.7
Human health services	386.5	390.4	202.9	173	105.6	53.1	54.3	60.2	225.1	655.4	540.8	630.8	1047.2	828.9	730.6	760.8	598.1	700.8	667.8	794.9
Residential Care & Social Work Activities	444.4	458.8	445.5	482.9	385.7	385.2	474.1	617	728.1	869	949.6	1013.2	1340.7	1513.8	1373.2	1409.5	1337.6	1409.8	1430.2	1454
Creative, arts and entertainment services	-	-	6.2	5.5	4.2	4.5	-	-	-	-	7.1	6.6	6.4	2.6	9.7	8.6	3.2	-	-	-
Libraries, archives, museums and other cultural services	2.9	2.9	3.2	3.1	12.1	12.9	14.6	11.4	21.7	13.8	18.6	19.5	17.2	17.7	22.3	25.3	53.5	66.9	72.4	71
Gambling and betting services	-	-	-	-	-	-	-	-	-	-	-	-	-	-	-	-	-	-	-	-
Sports services and amusement and recreation services	-	-	-	-	0.9	1	1.8	1.8	3.7	-	-	-	-	-	3.2	1.7	-	5.6	5.4	5.3
Services furnished by membership organisations	12.5	12.6	11.2	13.9	11.2	11.6	12.8	10.4	10.3	7.7	7.9	6	7	8.7	17.5	16.4	17.1	17.5	18.2	23.1
Repair services of computers and personal and household goods	88.8	87.8	118.6	126.7	127.3	134.5	124.6	166.3	216.7	217.4	243.6	319.6	417.7	380.7	321.3	348.7	410.3	400.1	432.4	429.1
Other personal services	67.7	76.5	95.3	95.2	111.9	135.5	148.1	177.9	176.7	189.8	209	248.6	287.4	288	294.7	299.6	313.1	319.6	330.6	346.7
Services of households as employers of domestic personnel	-	-	-	-	-	-	-	-	-	-	-	-	-	-	-	-	-	-	-	-
Sector – EU	1997	1998	1999	2000	2001	2002	2003	2004	2005	2006	2007	2008	2009	2010	2011	2012	2013	2014	2015	2016
Products of agriculture, hunting and related services	1.2	2.5	2.3	2	1.8	2.2	2	1.5	2.1	2.4	4.4	6.7	7.2	7.7	6	7	14.9	10.8	10.6	10.6
Products of forestry, logging and related services	-	-	-	-	-	-	-	-	-	-	-	-	-	-	-	-	-	-	-	-
Fish and other fishing products; aquaculture products; support services to fishing	-	-	-	-	-	-	-	-	-	-	-	-	-	-	-	-	-	-	-	-
Coal and lignite	0.1	0.2	0.2	0.3	0.2	0.3	0.4	0.1	0	0.1	0.1	0.5	0.5	0.4	0.4	0.2	0.3	0.4	0.3	0.3
Crude Petroleum And Natural Gas & Metal Ores	-	-	-	0.3	0.9	-	-	-	0	-	-	-	-	-	-	-	-	-	-	-
Other mining and quarrying products	0	0.8	0.7	0.9	0.6	0.9	1	0.6	0.5	0.5	0.9	1	-	-	-	-	-	-	-	-
Mining support services	-	-	-	0	0	-	-	-	-	-	-	-	-	-	-	-	-	-	-	-
Preserved meat and meat products	0	-	-	-	0.2	1.8	4.2	3.8	4.7	8	9.8	20	17.7	23.5	19.6	17.9	30.2	33.6	35	33.2
Processed and preserved fish, crustaceans, molluscs, fruit and vegetables	3.4	4	4.9	5.1	4.1	5.6	6.2	4.6	5	8.2	15.2	18.4	-	-	-	-	-	-	-	-
Vegetable and animal oils and fats	1.4	2.1	0.1	1.8	1.5	1.4	2.5	1.5	1.3	1.7	4.1	8	7.5	6.9	6.5	5.8	8	8.9	8.1	7.6
Dairy products	5.1	10.7	15.6	15.8	11.1	14.2	19.1	16	16.1	23.7	43.3	67.7	50.6	57.8	46.1	38.8	63.8	68	63.9	59.8
Grain mill products, starches and starch products	-	-	-	-	-	-	-	-	-	-	-	-	-	-	-	-	-	-	-	-
Bakery and farinaceous products	4.1	5.7	7.9	8	6.9	10.4	12.7	10.9	11.7	17.4	29.4	48.1	38.3	39.5	34.4	29.6	42.4	45.3	42.9	41.5
Other food products	9.1	11.7	15.4	15.7	13.8	21.5	25.2	22.5	23.1	32.6	53.2	87.3	71.8	69.4	60	51.3	75.7	84.9	79.4	76.4
Prepared animal feeds	2.8	3.2	4	4	3.5	5.5	5.8	4.6	5.2	7.8	13.2	21.4	17.8	20.9	17.9	16.4	23.9	26.9	25.1	24.1
Alcoholic beverages	33.8	39.6	43.5	34.9	27.2	36.9	48.1	35.9	35.2	46.6	89.7	107.9	79.5	78.9	67.7	61.4	87.6	90.6	82.2	77
Soft drinks	13.5	17.9	19.5	16.2	13.7	18.5	21.4	17.5	17.7	23.5	44.9	52.9	33.5	37.2	32.6	29	41.3	44.1	40.3	37.3
Tobacco Products	0	0.4	0.4	0.4	0.3	0.5	0.5	0.3	0.3	0.4	0.8	0.9	0.9	1	0.8	0.6	0.7	0.8	0.7	0.7
Textiles	0	-	-	-	-	-	-	-	-	-	-	-	-	-	-	-	-	-	-	0.9
Wearing apparel	-	-	-	-	-	-	-	-	-	-	-	-	-	-	-	-	-	-	-	-
Leather and related products	-	-	-	-	-	-	-	-	-	-	-	-	-	-	-	-	-	-	-	-
Wood and of products of wood and cork, except furniture; articles of straw and plaiting materials	1.8	2.3	2.9	2.5	1.9	2.7	3.3	1.9	2	2.5	4.8	5.6	7.5	7.9	6.6	5.5	8.7	10.8	10.5	10.5
Paper and paper products	49.5	79.3	82.8	74.1	71	105.9	132	74.3	66.9	91.8	171.3	204.6	198.8	208.7	180.6	149	217	237	232	229.8
Printing and recording services	18.7	26.1	30.1	32.4	26.6	42.6	45.5	28.6	29.1	39	79.1	91.3	65.4	64.1	57.9	44.9	66.1	67.8	70.8	73.7
Coke and refined petroleum products	1.3	1.6	3.5	6.2	5.7	5.8	6.9	5.6	7.5	13.4	32.8	35.7	37.1	47.4	51.1	54	65.8	63.4	62.1	62
Paints, varnishes and similar coatings, printing ink and mastics	4.7	4	11	19.5	28.9	34.3	30.4	50	42.8	61.6	49.8	90.5	137.7	129.6	104.3	89.1	89.9	95.7	111.9	120.5
Soap and detergents, cleaning and polishing preparations, perfumes and toilet preparations	9	8.6	21.8	34.5	52	60.8	54.7	89	80.4	112	94.1	151.8	249.7	229.8	191.4	176.6	180.3	193.2	225	249.2
Other chemical products	7.3	7.6	18.7	29.9	43.7	50	48.3	67.7	61.6	84.5	71.8	129	221.3	213.7	167.6	149	155.4	154.5	176.9	201.5
Industrial gases, inorganics and fertilisers (all inorganic chemicals) - 20.11/13/15	4.8	4.1	12.4	20.5	32.7	39.3	31.2	59.1	58.1	87.1	69.7	122.8	140.2	142.7	104.5	93.5	99.3	109.9	132.9	155.6
Petrochemicals - 20.14/16/17/60	18.7	17.8	49.3	80.4	122.7	147.8	135.9	214.6	241.5	332	273	493.3	765.2	718.4	544.9	359.6	362.5	377	487.3	519.9
Dyestuffs, agro-chemicals - 20.12/20	3.4	3.4	8.8	14	20.8	25.4	24.4	38.3	33.6	45.9	38	66.3	88.4	88.3	74.8	68.1	71.9	72.5	86.9	103.6
Basic pharmaceutical products and pharmaceutical preparations	18.6	18.6	49.9	84.2	138.8	178	170.5	236.7	211.4	309.5	252.5	535.3	569.4	626.2	683.3	743.3	727.8	763.6	808.8	829.5
Rubber and plastic products	10.4	18	18.5	16.4	13.8	20.9	29.7	24.7	25.2	37.6	74.7	88.4	107.3	108.9	97.7	85.8	137.6	162.8	166.4	172.5
Manufacture of cement, lime, plaster and articles of concrete, cement and plaster	0	0.3	0.4	0.4	0.3	0.4	0.5	0.4	0.4	0.5	0.9	1.1	1	1.1	0.9	0.7	1.2	1.6	1.7	1.7
Glass, refractory, clay, other porcelain and ceramic, stone and abrasive products - 23.1-4/7-9	6	8.2	9.6	9.2	7.1	10.6	13.1	6.5	5.6	9.5	17.1	23.3	18.3	17.2	14.7	10.8	14.7	14.7	11.9	9.2
Basic iron and steel	0.1	0	0.1	0.1	0.1	0.1	0.1	0.1	0.1	0.1	0.2	0.3	-	-	-	-	-	-	-	-
Other basic metals and casting	0	0.9	1.1	1.3	1.1	1.4	1.7	1	1	1.5	2.6	4	-	-	-	-	-	-	-	-
Weapons and ammunition	0.3	0.4	0.3	0.4	0.3	0.4	0.4	0.4	0.3	0.4	0.9	1.2	2.7	2.9	2.6	2.4	3.9	4.1	4.1	4.3
Fabricated metal products, excl. machinery and equipment and weapons & ammunition - 25.1-3/25.5-9	3.2	4.9	5.8	5.9	4.9	7.3	9.3	4.4	4.1	5.1	9.5	11.5	21.7	23.2	20	16.9	27.4	31.1	31.3	31.7
Computer, electronic and optical products	143.9	216.7	268.4	293.5	298.4	408.2	478.7	349.2	356.1	564.6	1062	1332.6	1406.8	1536.9	1667.7	1805	1759.7	1839	1874	1915.4
Electrical equipment	2.6	3	3.1	2.7	2.2	3.8	4.5	4	3.5	5.2	10.7	14.7	10.9	12	11.1	9.6	14.7	16.2	15.8	15.7
Machinery and equipment n.e.c.	0.4	0.6	1	1	0.9	1.2	1.4	1.1	1.2	1.8	3.9	4.9	13	12.3	11.4	10.5	17.2	21.4	22.5	23.8
Motor vehicles, trailers and semi-trailers	24.6	22.4	37.3	37.4	36.2	67.9	75	58.2	52.4	83.9	145.5	182.3	208.8	244.8	280.9	318.4	325	352.1	350.4	352.2
Ships and boats	0.4	0.6	0.7	0.6	0.5	0.7	0.9	0.8	0.7	1	1.6	2.1	3	2.2	2.9	2.2	4.6	5.5	5.5	5
Air and spacecraft and related machinery	2.2	3.1	4.2	4.3	3.8	4.8	6.7	6.1	5.4	7.1	10.2	12.2	18.6	14.1	18.8	13.5	26.7	31.1	32	34.8
Other transport equipment - 30.2/4/9	0.2	0.4	0.6	0.6	0.6	0.8	1.2	0.9	0.8	1.1	1.6	1.8	2.8	2.1	2.8	1.9	4	4.7	4.8	4.5
Furniture	-	-	-	-	-	-	-	-	-	-	-	3.6	-	-	0.3	0.6	-	-	2.7	8.6
Other manufactured goods	-	-	-	-	-	-	-	-	-	-	-	3.6	-	-	0.3	0.7	-	-	2.8	9.6
Repair and maintenance of ships and boats	0.1	0.2	0.2	0.2	0.2	0.2	0.2	0.2	0.3	0.3	0.4	0.6	0.8	0.6	0.8	0.7	1.4	1.8	2.3	1.8
Repair and maintenance of aircraft and spacecraft	0.4	0.6	0.9	1	0.9	1	1.5	1.2	1.2	1.5	2.2	2.9	3.7	2.9	3.1	2.4	5.3	6.5	6.7	7.5
Rest of repair; Installation - 33.11-14/17/19/20	0.3	0.2	0.2	0.3	0.2	0.1	0.2	0.1	0.1	0.2	0.4	0.4	0.3	0.3	0.3	0.3	0.4	0.5	0.4	0.5
Electricity, transmission and distribution	-	-	-	6.6	2.4	4.3	4.3	-	-	-	-	-	-	-	-	-	-	-	-	-
Gas; distribution of gaseous fuels through mains; steam and air conditioning supply	-	-	-	-	-	-	-	-	-	-	-	-	-	-	-	-	-	-	-	-
Natural water; water treatment and supply services	-	-	-	-	-	-	-	-	-	-	-	-	-	-	-	-	-	-	-	-
Sewerage services; sewage sludge	1	0.9	0.9	0.8	1	1.8	0.9	1.1	1.2	1.6	4.5	4.3	5.7	4.9	4	3.9	5.8	6.5	6.5	6.7
Waste collection, treatment and disposal services; materials recovery services	2	1.9	2	2	2.5	4.8	2.4	3.3	3.8	5.3	14.2	12.9	16.5	14.9	12.5	11.2	15.9	17.6	17.5	17.5
Remediation services and other waste management services	0	0	0	0	0	0	0	0	0	0	0.1	0.1	0.2	0.2	0.1	0.1	0.2	0.3	0.3	0.4
Construction	1.8	2.3	2	2.2	2.6	2.3	4.6	1.9	1.8	2.7	4.4	4.8	5.3	5	4.2	3.9	5.2	5.4	5.3	5.2
Wholesale and retail trade and repair services of motor vehicles and motorcycles	0.9	0.7	0.8	0.8	0.8	0.8	0.9	0.8	0.8	1.2	2.6	2.8	2.7	2.6	2.5	2.3	3.2	3.3	3.3	3.2
Wholesale trade services, except of motor vehicles and motorcycles	0.1	0.2	0.2	0.1	0.1	0.2	0.2	0.2	0.2	0.3	0.6	0.6	0.8	0.8	0.7	0.6	0.9	1	1	1
Retail trade services, except of motor vehicles and motorcycles	1.7	1.6	1.7	1.7	1.7	1.6	1.8	1.6	1.8	2.6	5.6	5.3	4.9	4.9	4.8	4.6	6.4	6.8	7	7
Rail transport services	0.9	1	1.1	1.1	1.1	2.5	2.3	2.1	2	3.4	5.9	6.5	6	6.3	4.7	4.5	6.4	7.1	7.1	7.3
Land transport services and transport services via pipelines, excluding rail transport	13.1	17.2	19.1	18.3	24.4	47.4	46.6	43.2	37.8	68.8	124.2	141.9	167.3	175.3	129.7	123.6	178.4	199.3	200.4	204.9
Water transport services	1.8	2.3	2.4	2.3	1.8	2.9	3.5	2.7	2.5	3.2	4.9	5.9	11.1	8.8	7.4	7.1	9.9	11	11	11.2
Air transport services	3.5	4.6	5.6	5.1	3.7	5.1	7.5	5.6	5.5	8.1	11.5	13.4	12.7	13.2	12.7	11.9	16.5	16.9	17.3	17.8
Warehousing and support services for transportation	1.2	1.6	1.9	1.8	2.1	5.3	5.9	2.3	2.4	4	8.2	9	6.7	6.8	5.6	5.2	7	7.7	7.5	7.4
Postal and courier services	2.5	3.4	3.7	3.4	4.4	7	9.1	6.9	7.2	7.8	12	14.5	15.2	16.7	13.7	12.4	16.4	17	15.7	14.9
Accommodation services	4.6	7.1	8.5	8.7	7.1	11.5	19.9	12.9	11.7	19.2	37.3	43.8	147.6	136.3	127.2	128.7	187.5	209.7	219.4	236.2
Food and beverage serving services	12.9	20	23.8	24.4	20.3	32.9	57.5	36.7	33.1	52.8	103.6	122	398.5	375.6	361.6	357.1	525.8	571.1	602.9	642.5
Publishing services	5.2	7.3	7.7	6.7	6	9	15.6	8.2	8.2	9.4	19.4	25.7	31.6	28.5	24.7	22.4	30	32.8	31.3	31.8
Motion Picture, Video & TV Programme Production, Sound Recording & Music Publishing Activities & Programming And Broadcasting Activities	2.2	2.6	3.3	3.1	3.2	5.5	8.7	5.1	5.9	8.4	17.1	20.3	15.1	14.1	12	10.6	13.8	14.1	13.6	13.1
Telecommunications services	6.2	9	10.5	10.3	12.8	19.6	25.9	20.3	21.7	22.7	35.3	42	39.5	42.2	33.3	29.7	39.6	42.6	40.2	38
Computer programming, consultancy and related services	2.9	4.4	6.4	6.4	6.5	11.1	18.7	11.1	12.5	19.5	39.6	46	32	28.3	26.4	22.5	30.1	32.5	30.4	29
Information services	0.5	0.6	0.8	0.8	0.8	1.5	2.4	1.4	1.6	2.5	5.2	6.3	4.3	4.1	3.5	3.1	4.2	4.4	4.1	3.8
Financial services, except insurance and pension funding	1.5	2.5	2	1.7	1.5	2.8	3.6	3.7	4.4	6.7	13.4	17.8	18.9	18.5	17	16	23.8	29.6	30	30.3
Insurance and reinsurance, except compulsory social security & Pension funding	2.6	3.4	3.7	4.1	3.9	5.7	5.9	8.1	6.7	8.9	16.8	18.2	16.3	19.1	14	12.4	16.1	16.6	14.6	12.7
Services auxiliary to financial services and insurance services	0	0.1	0.1	0.1	0.1	0.2	0.2	0.1	0.1	0.2	0.4	0.6	0.3	0.3	0.3	0.3	0.4	0.4	0.5	0.5
Real estate services, excluding on a fee or contract basis and imputed rent	0.5	0.5	0.5	0.5	1	1.6	1.8	1	1.4	3.4	5.2	4.7	5.9	5.6	4.7	4.8	6.9	7.4	7.5	7.6
Owner-Occupiers' Housing Services	1.7	1.5	1.7	1.7	3.3	5.2	5.7	3.3	4.5	10.3	14.9	13	15.2	13.5	10.6	10.1	14	15	15.1	15.2
Real estate activities on a fee or contract basis	0	0	0.1	0.1	0.1	0.2	0.2	0.1	0.2	0.5	0.7	0.6	0.7	0.7	0.5	0.5	0.6	0.7	0.7	0.8
Legal services	3.2	4.7	5.1	4.6	4.7	7.8	14.8	8.1	8.4	10.5	23.2	30.9	40.1	35.6	32.6	31.6	43.6	48.3	47.6	47.1
Accounting, bookkeeping and auditing services; tax consulting services	2.4	3.7	3.8	3.6	3.6	5.6	9.9	5.4	5.6	7.1	15.2	20.6	27.4	25.1	22.9	21.7	30.2	33.6	33.1	34.4
Services of head offices; management consulting services	2.7	4.2	4.7	4.3	4.5	7.2	13.7	7.5	8.3	11	24.9	36.5	46.6	42.3	38.2	35.1	50.1	56.4	57.9	58.9
Architectural and engineering services; technical testing and analysis services	5.6	8.1	8.3	7.2	6.9	11.4	21.1	11.7	13	16.2	35.6	48.8	62	55.7	49.8	48.4	66.9	73.1	71.4	74.4
Scientific research and development services	1.5	3.7	3.2	6	8.3	39.6	96	62.4	92.3	109.8	216.6	296.5	311.9	266.7	220.1	213.2	303.8	338	341.6	351.3
Advertising and market research services	1.7	2.6	2.9	2.7	2.9	4.8	8.4	4.4	4.5	5.4	12.1	17	21.8	20.7	18.8	17.6	24.7	29	29.1	28.9
Other professional, scientific and technical services	1.6	2.5	2.8	2.7	2.5	4	7.4	4	4.2	5.3	11.5	15.4	20.8	19.2	17.1	16.4	23.3	27.1	27.1	26.7
Veterinary services	0.4	0.6	0.7	0.6	0.6	0.9	1.7	0.9	1	1.1	2.6	3.4	4.7	4.3	3.9	3.9	5.6	6.7	6.7	7.3
Rental and leasing services	2.2	3.5	3.8	3.6	4.6	4.8	6	7.7	7.3	13	22.6	25.2	25.6	23	18.7	17.5	24.8	27.8	28	28
Employment services	3.4	5.5	6.1	5.7	5.4	8.5	15.8	8.5	8.7	10.8	23.5	34.3	37.3	34	30	28.1	41.1	49.3	52.3	46.8
Travel agency, tour operator and other reservation services and related services	2.6	3.8	4	3.5	3.3	5.3	9.8	5.3	5.6	6.7	14.4	19.8	23.3	19.5	18	17.6	24.3	26.8	25.6	28.6
Security and investigation services	0.6	0.9	1.1	1	1	1.5	2.7	1.5	1.5	1.9	4	5.5	7.3	6.6	5.9	5.5	7.3	8.2	8.1	8.1
Services to buildings and landscape	2	2.9	3	2.6	2.5	4	7.3	4	4	5.1	11.3	16	22.4	21.4	19.7	19	26.2	28.6	28.6	28.6
Office administrative, office support and other business support services	3.4	5.3	6	5.6	5.2	8.1	14.8	8	8.4	10.4	22.7	32.6	41.7	39.8	37.7	36	50.1	55.3	53.5	53.7
Public administration and defence services; compulsory social security services	0.2	1.1	1.2	1.2	1.2	1.5	1.9	0.7	0.6	0.8	1.7	2.1	1.4	1.8	1.4	1.3	1.7	1.8	1.7	1.7
Education services	2.3	2.6	3	3.2	7	4	7.1	1.6	2.8	5.3	9.4	12.5	7.1	7.8	3.4	3.1	4.2	4.3	4.1	3.9
Human health services	32.5	44.4	54.1	58.8	79.8	45.7	69.5	9.6	16.3	50.4	62.4	102.2	118.1	119.5	72.6	70.4	100.6	106.9	105.6	108.5
Residential Care & Social Work Activities	14.9	20.4	25.8	27.8	37.2	21.8	33.7	4.5	7.6	22.9	28.5	43.3	50.5	47.9	29.1	29.8	42.1	44.5	44.4	43.8
Creative, arts and entertainment services	0.2	0.3	0.3	0.3	0.3	0.4	0.4	0.4	0.3	0.3	0.6	0.9	0.3	0.3	-	-	-	-	-	-
Libraries, archives, museums and other cultural services	0.1	0.2	0.2	0.2	0.2	0.3	0.3	0.2	0.2	0.2	0.4	0.6	0.2	0.2	-	-	-	-	-	-
Gambling and betting services	0.3	0.5	0.6	0.6	0.6	0.8	0.8	0.7	0.5	0.7	1.3	1.7	0.5	0.5	-	-	-	-	-	-
Sports services and amusement and recreation services	0.3	0.4	0.5	0.6	0.6	0.6	0.7	0.6	0.5	0.5	1	1.3	0.4	0.4	-	-	-	-	-	-
Services furnished by membership organisations	-	-	-	-	-	-	-	-	-	-	1.9	2.5	-	-	-	-	-	-	-	-
Repair services of computers and personal and household goods	0.1	0.1	0.1	0.1	0.4	0.4	0.6	0.1	0.1	0.1	0.3	0.3	0.3	0.2	0.2	0.2	0.3	0.3	0.4	0.4
Other personal services	0.4	0.4	0.5	0.5	2.4	2.4	3.9	0.6	0.7	0.8	1.8	2.1	1.6	1.7	1.3	1.2	1.7	1.9	1.9	1.9
Services of households as employers of domestic personnel	-	-	-	-	-	-	-	-	-	-	-	-	-	-	-	-	-	-	-	-
Sector – China	1997	1998	1999	2000	2001	2002	2003	2004	2005	2006	2007	2008	2009	2010	2011	2012	2013	2014	2015	2016
Products of agriculture, hunting and related services	0	0	0	0	0	0	0	0	0	0	0.1	0.2	0.2	0.2	0.2	0.1	0.2	0.4	0.1	0.1
Products of forestry, logging and related services	-	-	-	-	-	-	-	-	-	-	-	-	-	-	-	-	-	-	-	-
Fish and other fishing products; aquaculture products; support services to fishing	-	-	-	-	-	-	-	-	-	-	-	-	-	-	-	-	-	-	-	-
Coal and lignite	-	-	-	-	-	-	-	-	-	-	-	-	-	-	-	-	-	-	-	-
Crude Petroleum And Natural Gas & Metal Ores	-	-	-	-	-	-	-	-	0	-	-	-	-	-	-	-	-	-	-	-
Other mining and quarrying products	0	0	0	0	0	0	0.1	0.1	0	0.1	0.2	0.2	-	-	-	-	-	-	-	-
Mining support services	-	-	-	-	-	-	-	-	-	-	-	-	-	-	-	-	-	-	-	-
Preserved meat and meat products	-	-	-	-	-	-	-	-	-	-	-	0	-	-	-	-	-	-	-	-
Processed and preserved fish, crustaceans, molluscs, fruit and vegetables	0	0.1	0.1	0.2	0.3	0.2	0.6	0.5	0.6	1.3	2.8	3.7	-	-	-	-	-	-	-	-
Vegetable and animal oils and fats	-	0	0	0	0	0	0	0	0	0	0	0.2	0.1	0.1	0.1	0	0.1	0.1	0.1	0.1
Dairy products	-	-	-	0	-	-	-	-	-	-	0	-	-	-	0	0	-	0	0	0
Grain mill products, starches and starch products	-	-	-	-	-	-	-	-	-	-	-	-	-	-	-	-	-	-	-	-
Bakery and farinaceous products	0	0	0.1	0.1	0.1	0.1	0.1	0.1	0.1	0.3	0.5	0.8	0.6	0.9	0.7	0.6	0.9	0.9	0.8	0.7
Other food products	0.1	0.1	0.1	0.1	0.1	0.2	0.2	0.2	0.3	0.5	0.9	1.4	1.1	1.5	1.3	1.1	1.7	1.7	1.4	1.3
Prepared animal feeds	0	0	0	0	0	0.1	0.1	0.1	0.1	0.1	0.2	0.4	0.3	0.5	0.4	0.4	0.5	0.5	0.5	0.4
Alcoholic beverages	0	0	0	0	0	0.1	0	0	0	0.1	0.1	0.1	0.1	0.3	0.2	0.2	0.2	0.2	0.1	0.1
Soft drinks	0	0	0	0	0	0.1	0	0	0	0	0.1	0.1	0.1	0.2	0.1	0.1	0.1	0.1	0.1	0.1
Tobacco products	0	0	0	0	0	0	0	0	0	0	0	0	0	0	0	0	0	0	0	0
Textiles	0	-	-	-	-	-	-	-	-	-	-	-	-	-	-	-	-	-	-	0.5
Wearing apparel	-	-	-	-	-	-	-	-	-	-	-	-	-	-	-	-	-	-	-	-
Leather and related products	-	-	-	-	-	-	-	-	-	-	-	-	-	-	-	-	-	-	-	-
Wood and of products of wood and cork, except furniture; articles of straw and plaiting materials	0	0	0	0.1	0.1	0.1	0.1	0.1	0.1	0.2	0.4	0.7	1.2	1.4	1.3	1.2	1.8	2	1.8	1.8
Paper and paper products	0.1	0.2	0.2	0.5	0.6	1.1	1.8	1.3	1.5	2.4	6.7	8	8.4	9.1	9.2	8.8	14.3	16.6	15.2	14.7
Printing and recording services	0.2	0.3	0.3	1	1.1	1.9	2.9	2.1	2.6	4.3	9.4	12	10.1	10.5	10.5	9.4	13.7	15.1	14.4	14.4
Coke and refined petroleum products	0	0	0	0	0	0	0	0	0	0	0	0.1	0	0.2	0.3	0.4	0.1	0.1	0.1	0.1
Paints, varnishes and similar coatings, printing ink and mastics	0.1	0.1	0.3	0.9	1.4	1.4	1.6	3.1	3.8	5.7	7	11.6	16.2	20.8	21.7	21.9	22.8	20.4	21.3	21.8
Soap and detergents, cleaning and polishing preparations, perfumes and toilet preparations	0.2	0.2	0.5	1.7	2.5	2.5	2.8	5.4	7.1	10.4	13.2	19.5	29.4	37	39.8	43.4	45.8	41.3	42.8	45
Other chemical products	0.2	0.2	0.5	1.4	2.1	2.1	2.5	4.1	5.4	7.9	10.1	16.6	26.1	34.4	34.9	36.6	39.5	33	33.7	36.4
Industrial gases, inorganics and fertilisers (all inorganic chemicals) - 20.11/13/15	0.1	0.1	0.3	1	1.5	1.6	1.6	3.6	5.1	8.1	9.8	15.8	16.5	22.9	21.7	23	25.2	23.5	25.3	28.1
Petrochemicals - 20.14/16/17/60	0.4	0.4	1.2	3.9	5.8	6.2	7	13.1	21.3	30.9	38.4	63.5	90.2	115.6	113.4	88.3	92	80.5	92.7	94
Dyestuffs, agro-chemicals - 20.12/20	0.1	0.1	0.2	0.7	1	1.1	1.2	2.3	3	4.3	5.3	8.5	10.4	14.2	15.6	16.7	18.3	15.5	16.5	18.7
Basic pharmaceutical products and pharmaceutical preparations	0.4	0.4	1.2	4.1	6.5	7.4	8.7	14.5	18.6	28.8	35.5	68.9	112.4	147.8	148.7	144.8	146.1	137.4	130.5	149.9
Rubber and plastic products	0.2	0.5	0.5	1.3	1.2	1.7	3	2.4	2.8	4.6	10.8	13.7	18.5	21.6	20.9	20.5	33.9	38.9	37.4	38
Manufacture of cement, lime, plaster and articles of concrete, cement and plaster	0	0	0	0	0	0	0	0	0	0	0.1	0	0	0.1	0.1	0	0.1	0.1	0.1	0.1
Glass, refractory, clay, other porcelain and ceramic, stone and abrasive products - 23.1-4/7-9	0.1	0.1	0.2	0.3	0.4	0.7	1.1	0.7	0.9	2	3.9	6.2	5.1	6	4.9	4	5.6	4.7	3.5	2.6
Basic iron and steel	0	0	0	0	0	0	0	0	0	0	0	0	-	-	-	-	-	-	-	-
Other basic metals and casting	0	0	0	0.1	0	0	0	0	0	0.1	0.2	0.3	-	-	-	-	-	-	-	-
Weapons and ammunition	0	0	0	0	0	0	0	0.1	0.1	0.1	0.2	0.3	0.6	0.7	0.7	0.7	1	1.1	1.1	1.1
Fabricated metal products, excl. machinery and equipment and weapons & ammunition - 25.1-3/25.5-9	0.1	0.2	0.2	0.4	0.4	0.7	1.1	0.6	0.6	1	2.2	2.9	4.9	5.7	5.1	4.5	6.9	8.6	8.1	8
Computer, electronic and optical products	1.8	3.3	4.3	19.1	18.5	29	40.9	28.9	34.3	53.2	108.7	151	136.8	166.2	156.9	162.2	262.6	295.5	291.9	298.8
Electrical equipment	0.1	0.1	0.1	0.3	0.3	0.5	0.7	0.6	0.6	1	2.4	3.3	2.5	3	3.1	2.7	4.1	4.8	4.4	4.3
Machinery and equipment n.e.c.	0	0	0	0	0	0.1	0.1	0.1	0.1	0.2	0.5	0.7	2	2.4	2.1	2.1	3.4	4.1	4	4.2
Motor vehicles, trailers and semi-trailers	0	0	0	0	0.1	0.1	0.1	0.1	0.2	0.3	0.8	1.9	1.1	2	2.5	2.3	3.8	5.1	4.7	4.7
Ships and boats	0	0	0	0	0	0	0	0	0	0.1	0.1	0.1	0.1	0.1	0.2	0.1	0.2	0.4	0.4	0.3
Air and spacecraft and related machinery	0	0.1	0.1	0.1	0.2	0.2	0.3	0.3	0.2	0.5	0.8	0.7	0.8	0.8	1.5	0.8	1.3	2.1	2.1	2.2
Other transport equipment - 30.2/4/9	0	0	0	0	0	0	0.1	0	0	0.1	0.1	0.1	0.1	0.1	0.2	0.1	0.2	0.3	0.3	0.3
Furniture	-	-	-	-	-	-	-	-	-	-	-	2.6	-	-	0.2	0.4	-	-	1.6	4.7
Other manufactured goods	-	-	-	-	-	-	-	-	-	-	-	2.7	-	-	0.2	0.4	-	-	1.6	5.3
Repair and maintenance of ships and boats	0	0	0	0	0	0	0	0	0	0	0	0	0	0	0.1	0	0.1	0.1	0.1	0.1
Repair and maintenance of aircraft and spacecraft	0	0	0	0	0	0.1	0.1	0.1	0.1	0.1	0.2	0.2	0.2	0.2	0.3	0.1	0.2	0.5	0.4	0.5
Rest of repair; Installation - 33.11-14/17/19/20	0.1	0.1	0.1	0.1	0	0	0	0	0	0.1	0.1	0.1	0.1	0.1	0.1	0.1	0.1	0.1	0.1	0.1
Electricity, transmission and distribution	-	-	-	-	-	-	-	-	-	-	-	-	-	-	-	-	-	-	-	-
Gas; distribution of gaseous fuels through mains; steam and air conditioning supply	-	-	-	-	-	-	-	-	-	-	-	-	-	-	-	-	-	-	-	-
Natural water; water treatment and supply services	-	-	-	-	-	-	-	-	-	-	-	-	-	-	-	-	-	-	-	-
Sewerage services; sewage sludge	0	0	0	0	0	0	0	0	0	0	0	0	0	0	0	0	0.1	0.1	0.1	0.1
Waste collection, treatment and disposal services; materials recovery services	0	0	0	0	0	0	0	0	0	0	0	0	0.1	0.1	0.1	0.1	0.2	0.2	0.2	0.2
Remediation services and other waste management services	0	0	0	0	0	0	0	0	0	0	0	0	0	0	0	0	0	0	0	0
Construction	0	0	0	0	0	0.1	0.1	0.1	0.1	0.1	0.4	0.8	0.8	1.2	1	0.9	1.2	1.2	1.1	1
Wholesale and retail trade and repair services of motor vehicles and motorcycles	0.2	0.1	0.2	0.2	0.2	0.2	0.2	0.2	0.2	0.3	0.6	0.7	0.6	0.7	0.7	0.6	0.8	0.8	0.7	0.7
Wholesale trade services, except of motor vehicles and motorcycles	0	0	0	0	0	0	0	0	0	0	0	0	0	0	0	0	0	0	0	0
Retail trade services, except of motor vehicles and motorcycles	0.4	0.5	0.5	0.5	0.4	0.3	0.4	0.5	0.4	0.7	1.7	2	1.4	1.5	1.7	1.5	2	2	1.8	1.7
Rail transport services	0	0	0	0	0	0	0	0	0	0	0.1	0.1	0.1	0.1	0.1	0.1	0.1	0.1	0.1	0.1
Land transport services and transport services via pipelines, excluding rail transport	0.2	0.4	0.4	0.5	0.2	0.3	0.4	0.4	0.4	0.4	0.9	1.3	1.7	2.4	2.3	2	3	3.1	2.9	2.8
Water transport services	0.1	0.2	0.2	0.2	0.2	0.3	0.4	0.4	0.5	0.7	1.4	1.8	2.8	2.3	1.8	1.6	2.3	2.4	2.3	2.2
Air transport services	0.1	0.1	0.1	0.1	0.1	0.1	0.2	0.2	0.3	0.4	0.8	1.1	0.9	1.6	1.4	1.3	1.8	1.7	1.6	1.6
Warehousing and support services for transportation	0.1	0.1	0.1	0.1	0	0	0.1	0.1	0.1	0.1	0.2	0.3	0.1	0.1	0.1	0.1	0.1	0.1	0.1	0.1
Postal and courier services	0.2	0.3	0.4	0.3	0.1	0.1	0.1	0	0	0.1	0.2	0.3	0.2	0.2	0.2	0.2	0.3	0.3	0.2	0.2
Accommodation services	0.3	0.6	0.7	0.8	0.7	1.2	1.3	1.2	1.2	2.1	3.7	4.8	19.1	20.4	19.8	18.9	28.2	29.6	29	30.4
Food and beverage serving services	0.9	1.7	2.1	2.2	2.1	3.4	3.6	3.5	3.4	5.8	10.4	13.3	51.6	56.3	56.3	52.5	79.1	80.5	79.6	82.6
Publishing services	0	0	0	0	0	0.1	0.2	0.1	0.2	0.4	1	1.6	1.8	2.1	2.2	1.8	2.5	2.6	2.3	2.2
Motion Picture, Video & TV Programme Production, Sound Recording & Music Publishing Activities & Programming And Broadcasting Activities	0	0	0	0	0.1	0.1	0.2	0.1	0.1	0.3	0.7	1.1	0.9	1.3	1.4	1.2	1.5	1.4	1.3	1.2
Telecommunications services	0.5	0.9	1	1.1	0.2	0.3	0.3	0.1	0.1	0.2	0.5	0.7	0.5	0.5	0.6	0.5	0.7	0.7	0.6	0.5
Computer programming, consultancy and related services	0	0.1	0.1	0.1	0.1	0.2	0.5	0.3	0.3	0.6	1.6	2.6	1.9	2.6	3	2.5	3.3	3.3	2.9	2.7
Information services	0	0	0	0	0	0	0.1	0	0	0.1	0.2	0.3	0.3	0.4	0.4	0.3	0.5	0.4	0.4	0.3
Financial services, except insurance and pension funding	0	0	0	0	0	0	0	0	0	0	0	0	0	0.2	0.1	0.1	0.1	0.1	0.1	0.1
Insurance and reinsurance, except compulsory social security & Pension funding	0	0	0	0	0.1	0.1	0.1	0.1	0.2	0.3	0.6	1	0.6	1	1.3	1.1	1.4	1.3	1.1	0.9
Services auxiliary to financial services and insurance services	0	0	0	0	0	0	0	0	0	0	0	0	0	0	0	0	0	0	0	0
Real estate services, excluding on a fee or contract basis and imputed rent	0	0	0	0	0	0	0	0	0	0	0	0.1	0.1	0.1	0.1	0.1	0.2	0.2	0.2	0.2
Owner-Occupiers' Housing Services	0	0	0	0	0	0	0	0	0.1	0.1	0.1	0.2	0.2	0.2	0.3	0.3	0.4	0.4	0.3	0.3
Real estate activities on a fee or contract basis	0	0	0	0	0	0	0	0	0	0	0	0	0	0	0	0	0	0	0	0
Legal services	0	0	0	0	0	0.1	0.1	0.1	0.2	0.4	1.1	1.9	2.3	2.6	2.9	2.6	3.7	3.8	3.4	3.3
Accounting, bookkeeping and auditing services; tax consulting services	0	0	0	0	0	0.1	0.1	0.1	0.1	0.3	0.8	1.3	1.6	1.8	2	1.8	2.5	2.6	2.4	2.4
Services of head offices; management consulting services	0	0	0	0	0	0.1	0.1	0.1	0.2	0.4	1.2	2.3	2.6	3.1	3.4	2.9	4.2	4.4	4.2	4.1
Architectural and engineering services; technical testing and analysis services	0	0	0	0	0.1	0.1	0.2	0.2	0.3	0.6	1.8	3.1	3.5	4.1	4.4	4	5.6	5.7	5.2	5.2
Scientific research and development services	0	0	0	0.1	0.1	0.3	0.5	0.3	0.5	0.8	3.9	6.8	11	13.4	13.9	12.6	18.5	19	17.9	17.9
Advertising and market research services	0	0	0	0	0	0	0.1	0.1	0.1	0.2	0.6	1.1	1.2	1.5	1.7	1.4	2.1	2.3	2.1	2
Other professional, scientific and technical services	0	0	0	0	0	0	0.1	0.1	0.1	0.2	0.6	1	1.2	1.4	1.5	1.3	2	2.1	2	1.9
Veterinary services	0	0	0	0	0	0	0	0	0	0	0.1	0.2	0.3	0.3	0.4	0.3	0.5	0.5	0.5	0.5
Rental and leasing services	0	0	0	0	0	0.1	0.1	0.1	0.1	0.2	0.3	0.4	0.6	0.8	0.5	0.4	0.6	0.7	0.6	0.6
Employment services	0	0	0	0	0	0.1	0.2	0.1	0.2	0.4	1.2	2.2	2.1	2.5	2.7	2.3	3.5	3.9	3.8	3.3
Travel agency, tour operator and other reservation services and related services	0	0	0	0	0	0.1	0.1	0.1	0.1	0.3	0.7	1.2	1.3	1.4	1.6	1.4	2	2.1	1.8	2
Security and investigation services	0	0	0	0	0	0	0	0	0	0.1	0.2	0.3	0.4	0.5	0.5	0.5	0.6	0.6	0.6	0.6
Services to buildings and landscape	0	0	0	0	0	0	0.1	0.1	0.1	0.2	0.6	1	1.3	1.6	1.8	1.6	2.2	2.2	2.1	2
Office administrative, office support and other business support services	0	0	0	0	0	0.1	0.2	0.1	0.2	0.4	1.1	2.1	2.4	2.9	3.4	2.9	4.2	4.3	3.9	3.7
Public administration and defence services; compulsory social security services	0	0	0	0	0.1	0	0	0	0	0	0.1	0.1	0.1	0.1	0.1	0.1	0.1	0.1	0.1	0.1
Education services	0	0	0	0	0	0	0	0	0	0	0	0	0	0	0.1	0.1	0.1	0.1	0.1	0.1
Human health services	0	0	0.1	0.1	0.1	0	0	0	0	0.1	0.1	0.2	0.2	0.2	2.2	2	2.8	2.7	2.4	2.4
Residential Care & Social Work Activities	0	0	0	0	0	0	0	0	0	0	0	0.1	0.1	0.1	0.9	0.8	1.2	1.1	1	1
Creative, arts and entertainment services	0	0	0	0	0	0	0	0	0	0	0	0	0	0	-	-	-	-	-	-
Libraries, archives, museums and other cultural services	0	0	0	0	0	0	0	0	0	0	0	0	0	0	-	-	-	-	-	-
Gambling and betting services	0	0	0	0	0	0	0	0	0	0	0	0	0	0	-	-	-	-	-	-
Sports services and amusement and recreation services	0	0	0	0	0	0	0	0	0	0	0	0	0	0	-	-	-	-	-	-
Services furnished by membership organisations	-	-	-	-	-	-	-	-	-	-	0.1	0.1	-	-	-	-	-	-	-	-
Repair services of computers and personal and household goods	0	0	0	0	0	0	0	0	0	0	0	0	0	0	0	0	0	0	0	0
Other personal services	0	0	0	0	0	0	0	0	0	0	0	0	0	0	0.1	0.1	0.2	0.2	0.2	0.2
Services of households as employers of domestic personnel	-	-	-	-	-	-	-	-	-	-	-	-	-	-	-	-	-	-	-	-
Sector – Rest-of-World	1997	1998	1999	2000	2001	2002	2003	2004	2005	2006	2007	2008	2009	2010	2011	2012	2013	2014	2015	2016
Products of agriculture, hunting and related services	1.3	1.8	2.1	1.3	1.5	2.3	1.5	1.5	2.3	2.9	4	8.2	9	8.9	9.5	7.9	10.5	9	8.1	8
Products of forestry, logging and related services	-	-	-	-	-	-	-	-	-	-	-	-	-	-	-	-	-	-	-	-
Fish and other fishing products; aquaculture products; support services to fishing	-	-	-	-	-	-	-	-	-	-	-	-	-	-	-	-	-	-	-	-
Coal and lignite	0	0	0	0	0	0	0	0	-	0	0	0.2	0	0.1	0	0	0	0	0	0
Crude Petroleum And Natural Gas & Metal Ores	-	-	-	3.8	3.6	-	-	-	0.7	-	-	-	-	-	-	-	-	-	-	-
Other mining and quarrying products	0	0.5	0.6	1.7	0.9	1.9	2.5	1.7	1.3	2.2	3.5	4.2	-	-	-	-	-	-	-	-
Mining support services	-	-	-	0.3	0.3	-	-	-	-	-	-	-	-	-	-	-	-	-	-	-
Preserved meat and meat products	0	-	-	-	0	0.6	0.2	0.6	0.4	1.1	0.2	4.7	3.3	4	4.3	3	4.8	5	4.5	4.3
Processed and preserved fish, crustaceans, molluscs, fruit and vegetables	9	10	9.7	9.2	7.6	9.7	10.8	9	10.5	14.2	19.8	28.5	-	-	-	-	-	-	-	-
Vegetable and animal oils and fats	1	0.8	0.1	0.8	0.6	1	1.2	1	0.7	1.2	1.5	4.3	3.8	5.4	4.4	3.2	4.1	3.8	3.2	3
Dairy products	0.6	1	1.4	1.3	0.8	1	0.9	0.7	0.7	1.1	1.7	2.5	1.5	1.4	0.9	12.9	0.8	0.7	0.7	0.7
Grain mill products, starches and starch products	-	-	-	-	-	-	-	-	-	-	-	-	-	-	-	-	-	-	-	-
Bakery and farinaceous products	1.4	1.8	2.1	2	1.7	2.3	2.5	2.4	2.5	4.5	6.3	10.1	7.4	8.7	8.3	7.3	9.7	9.3	8.4	8.2
Other food products	12.9	12.9	13.1	9.6	7.3	13.8	13.1	16	14.1	13.8	11.3	39.6	22.4	15.3	14.4	12.7	18	17.5	15.6	16.4
Prepared animal feeds	1	1	1.1	1	0.9	1.2	1.1	1	1.1	2	2.8	4.5	3.5	4.6	4.3	4.1	5.4	5.6	4.9	4.8
Alcoholic beverages	16	16.7	20.7	19.9	16.9	23.8	29.8	25.3	26.1	32	57.9	66.7	48	51.5	41.2	33.2	43.5	47.2	42.1	39.4
Soft drinks	6.4	7.5	9.3	9.3	8.5	12	13.3	12.3	13.2	16.1	29	32.7	20.2	24.3	19.8	15.7	20.5	23	20.6	19.1
Tobacco products	0	0.1	0.1	0.1	0.1	0.1	0.1	0.1	0	0.1	0.1	0.1	0.1	0	0	0.1	0.1	0.1	0.1	0.1
Textiles	0	-	-	-	-	-	-	-	-	-	-	-	-	-	-	-	-	-	-	0.9
Wearing apparel	-	-	-	-	-	-	-	-	-	-	-	-	-	-	-	-	-	-	-	-
Leather and related products	-	-	-	-	-	-	-	-	-	-	-	-	-	-	-	-	-	-	-	-
Wood and of products of wood and cork, except furniture; articles of straw and plaiting materials	0.9	1	1.3	1.2	0.9	1.1	1.3	0.8	0.8	1.2	2.1	2.4	3	3.2	2.9	2.6	4.2	5.1	4.8	4.7
Paper and paper products	13.7	20	21.4	19.1	18.5	25.5	27.6	16.2	15.7	20.3	43.1	51.6	55.6	61.3	60.1	47.3	64.3	65.8	63.1	64.1
Printing and recording services	14.6	17.3	20.1	18.9	15.8	22.4	22.6	16	16.4	27.4	49	74.9	51.9	46.4	49.8	44.8	74.1	74.4	71.8	73.2
Coke and refined petroleum products	3	2.9	5.4	8.9	8.6	13.7	18.8	15.4	18	27	46.7	56.8	64.5	75.2	85.9	96.9	98.6	106.6	98.9	94.8
Paints, varnishes and similar coatings, printing ink and mastics	10.8	6.8	17.5	38.3	69.1	55	44.9	66.4	81.8	97.5	114.2	136.9	144.1	157.1	170.1	183.8	178.9	186.7	198.1	202.6
Soap and detergents, cleaning and polishing preparations, perfumes and toilet preparations	20.8	14.7	34.7	67.7	124.5	97.6	80.9	122.3	152.7	183.4	215.9	229.7	253	286.3	320	355.3	354.1	377.2	398.5	419.2
Other chemical products	16.9	13	29.7	58.7	104.6	80.1	71.5	101	121.4	142.2	164.6	195.2	211.6	236.5	261.7	288	284.9	301.6	313.3	339
Industrial gases, inorganics and fertilisers (all inorganic chemicals) - 20.11/13/15	11	7.1	19.8	40.3	78.2	63.1	46.1	79.7	106.1	132.4	159.9	185.8	190.9	203.6	216.3	229.6	220	226.3	235.4	261.7
Petrochemicals - 20.14/16/17/60	43.2	30.4	78.3	157.8	293.4	237	201.1	328.3	426.1	523.6	626.2	746.4	754.5	792.8	830.5	870.4	824.1	838.3	863	874.5
Dyestuffs, agro-chemicals - 20.12/20	7.8	5.9	13.9	27.5	49.7	40.7	36	52.1	63.4	74.9	87.2	100.3	107	118	129.1	140.7	138	145	153.8	174.3
Basic pharmaceutical products and pharmaceutical preparations	43	31.8	79.4	165.3	332	285.5	252.3	356	427.4	500.4	579.1	809.8	860.1	944.7	1029.8	1119.1	1094.9	1147.9	1215	1395.3
Rubber and plastic products	7.3	11.2	12.4	10.4	8.5	11.2	14.5	11.9	12.3	19.3	37.3	45.1	65.9	64.5	62.6	63.2	91.7	102.1	106.5	113.6
Manufacture of cement, lime, plaster and articles of concrete, cement and plaster	0	0.1	0.1	0.1	0.1	0	0.1	0	0	0.1	0.2	0.2	0.1	0.2	0.2	0.2	0.3	0.3	0.3	0.3
Glass, refractory, clay, other porcelain and ceramic, stone and abrasive products - 23.1-4/7-9	3.2	3.9	4.7	4.8	3.9	6.1	5.7	3.3	2.7	4.7	7.3	12.6	10.8	11.4	10.6	8.6	10.9	10.6	8.3	6.2
Basic iron and steel	0	0	0	0	0.1	0.1	0.1	0	0	0	0.1	0.2	-	-	-	-	-	-	-	-
Other basic metals and casting	0.1	2	2.2	3	2.5	2.7	3.9	1.8	1.7	2.8	5.3	10.5	-	-	-	-	-	-	-	-
Weapons and ammunition	0.2	0.3	0.2	0.3	0.2	0.2	0.2	0.2	0.2	0.2	0.4	0.6	1.5	1.5	1.6	1.6	2.4	2.3	2.4	2.6
Fabricated metal products, excl. machinery and equipment and weapons & ammunition - 25.1-3/25.5-9	2.5	3.4	4.3	4	3.3	4	4.3	2.2	1.9	2.7	4.7	6.1	11.7	12.3	12.5	11	17.4	17.8	17.9	19
Computer, electronic and optical products	291.3	391.2	485.4	510.9	447.9	546.2	543.9	731	851.7	976.9	1113.9	1388.3	1380.2	1427.4	1472.7	1521.3	1420.4	1425.9	1391.3	1376.9
Electrical equipment	2.5	2.6	3	2.4	1.6	2.5	2.8	2.1	2.1	3.4	7	9.2	7.3	7.8	8.3	7.5	11.5	11.5	10.9	10.5
Machinery and equipment n.e.c.	0.4	0.5	0.8	0.8	0.7	0.8	0.8	0.6	0.7	1.1	2	2.7	7.9	7.9	7.4	7.4	10.6	13.7	14.2	15.1
Motor vehicles, trailers and semi-trailers	4.9	4	6.9	6.7	6.3	11.6	13.1	10.4	8.9	13.7	21.4	26.8	31.7	37.9	44.2	50.7	52.3	57.1	56.3	56.3
Ships and boats	1.5	1.8	2.1	1.4	1.1	1	1.1	0.8	1	1.6	3.9	3.9	4.3	2.9	4.3	3.6	5.1	10.5	10.2	8.9
Air and spacecraft and related machinery	7	9.3	13.3	9.4	7.7	6.8	8.4	6.4	7.6	11.1	25.1	22.8	27.1	18.4	28	21.5	29.2	59	58.7	62.2
Other transport equipment - 30.2/4/9	0.8	1.3	2	1.3	1.2	1.2	1.5	0.9	1.1	1.7	4	3.3	4.1	2.7	4.2	3.1	4.4	8.9	8.8	8.1
Furniture	-	-	-	-	-	-	-	-	-	-	-	3.8	-	-	0.3	0.8	-	-	2.3	7.1
Other manufactured goods	-	-	-	-	-	-	-	-	-	-	-	3.9	-	-	0.3	0.9	-	-	2.4	8
Repair and maintenance of ships and boats	0.4	0.5	0.6	0.4	0.4	0.3	0.3	0.2	0.4	0.4	1.1	1.1	1.1	0.8	1.1	1.2	1.5	3.4	4.1	3.2
Repair and maintenance of aircraft and spacecraft	1.3	1.9	2.9	2.2	1.8	1.4	1.9	1.3	1.6	2.3	5.3	5.5	5.4	3.8	4.7	3.9	5.7	12.4	12.2	13.4
Rest of repair; Installation - 33.11-14/17/19/20	1.1	0.8	0.8	1	0.6	0.3	0.3	0.3	0.3	0.3	0.4	0.6	0.5	0.7	0.4	0.4	0.5	0.5	0.4	0.4
Electricity, transmission and distribution	-	-	-	-	-	-	-	-	-	-	-	-	-	-	-	-	-	-	-	-
Gas; distribution of gaseous fuels through mains; steam and air conditioning supply	0	-	-	-	-	-	-	-	-	-	-	-	-	-	-	-	-	-	-	-
Natural water; water treatment and supply services	-	-	-	-	-	-	-	-	-	-	-	-	-	-	-	-	-	-	-	-
Sewerage services; sewage sludge	3.4	2.3	2.3	2.2	1.4	2.2	0.7	0.8	0.8	1	2.7	2.6	3.6	2.6	2.8	2.8	4	4.1	3.8	3.8
Waste collection, treatment and disposal services; materials recovery services	6.7	5	5.4	5.5	3.4	5.6	2	2.6	2.5	3.3	8.5	7.9	10.4	8	8.8	8	10.8	11	10.1	10.1
Remediation services and other waste management services	0.1	0.1	0	0	0	0	0	0	0	0	0.1	0.1	0.1	0.1	0.1	0.1	0.2	0.2	0.2	0.2
Construction	1.8	2.1	1.8	2	1.7	1.9	2.8	2.5	2	3.3	5	6.5	6.6	6.2	7.7	7.5	9.5	9.2	8.2	8
Wholesale and retail trade and repair services of motor vehicles and motorcycles	7.9	5.2	5.6	5.9	5.1	3	2.4	3.1	3.4	4.4	4.8	8.1	6.7	9.1	4.3	4	5.3	5.1	4.6	4.4
Wholesale trade services, except of motor vehicles and motorcycles	0.1	0.1	0.1	0.1	0.1	0.1	0.1	0.1	0.1	0.2	0.2	0.4	0.4	0.5	0.3	0.3	0.4	0.3	0.3	0.3
Retail trade services, except of motor vehicles and motorcycles	8.5	6.6	7.1	7.4	6	4	3.4	3.7	3.9	5	6.8	9.7	9.1	12.7	7	6.5	8.6	8.2	7.5	7.4
Rail transport services	2.6	2.2	2.5	2.6	1.7	4.1	5.5	3.8	3.9	5.7	8.9	10.3	6.9	9	7.6	7.6	10	10.2	9.2	9.1
Land transport services and transport services via pipelines, excluding rail transport	26.7	29.4	32.7	33	28.3	60	77.9	59.5	61.3	84.6	142	162.8	138.8	181.7	157.3	156.5	209.5	214.5	193.8	194.4
Water transport services	3.5	4	4.4	4.3	3.7	5.4	5.8	4.9	4.7	6.4	10.1	12.7	23.7	18.8	19.9	18.8	25.8	28.3	26.9	26.8
Air transport services	13.1	16.3	19.8	17.4	13.4	16.5	20.1	23.9	25.5	27.4	29.7	35.9	32	35.1	33.2	30.2	41.1	40.4	38	37.7
Warehousing and support services for transportation	3.2	3.6	4.2	4.3	2.8	5.5	7.7	4.4	5.1	7.1	11.6	14.9	8.3	9.4	8.9	8.6	10.7	10.8	9.6	9.3
Postal and courier services	9	10.6	11.7	10.5	7.6	10.2	12.4	8	9.6	16.3	31.8	34.5	20.2	20.1	20.1	18	22.3	21.5	18.4	17.1
Accommodation services	20.1	28.6	33.7	33	25	37	47.5	27.6	29.7	52.6	98.7	116.4	324.6	347.3	212.9	214	298.2	317.8	323	346.8
Food and beverage serving services	57.1	80.3	94.6	92.1	71.1	106.1	137.1	78.6	84.2	144.6	273.9	324	876.8	957.1	605.1	593.8	836.4	865.5	887.6	943.1
Publishing services	17.3	22.8	23.9	20	16.8	24.4	26.8	16	17.9	25	42.7	42.9	37.5	38.5	34.6	30.4	40.5	41.8	37.5	37
Motion Picture, Video & TV Programme Production, Sound Recording & Music Publishing Activities & Programming And Broadcasting Activities	2.2	2.4	2.5	2.4	2.5	3.3	4.3	3.4	3.8	5.7	10.9	13.8	9.2	9.8	10	9.5	12.3	11.1	10.4	10.3
Telecommunications services	22.1	28.5	32.9	31.9	22.4	28.5	35.1	23.8	29.1	47.2	93.5	100.2	52.4	50.9	48.8	43.1	53.9	53.8	47.1	43.4
Computer programming, consultancy and related services	2.9	4.1	4.9	4.9	5.1	6.7	9.3	7.4	8.1	13.3	25.3	31.4	19.6	19.8	21.9	20.3	26.9	25.6	23.2	22.8
Information services	0.5	0.6	0.6	0.6	0.7	0.9	1.2	0.9	1	1.7	3.3	4.3	2.6	2.9	2.9	2.8	3.7	3.5	3.1	3
Financial services, except insurance and pension funding	8.1	10.4	7.3	5.6	4.2	7.5	11.7	10.4	11.9	19	35.4	48	58.1	63.6	43.9	39.1	54.1	56.2	50.9	48
Insurance and reinsurance, except compulsory social security & Pension funding	9.3	9.8	10.5	11.2	6.4	10.4	10.5	13.4	14.4	15.7	29.3	30.4	26.8	29.6	27.5	25.4	32.3	29.5	23.8	20.4
Services auxiliary to financial services and insurance services	0.1	0.5	0.6	0.5	0.3	0.5	0.6	0.3	0.3	0.5	1.2	1.6	0.8	0.8	0.8	0.7	0.9	0.8	0.7	0.7
Real estate services, excluding on a fee or contract basis and imputed rent	2.3	2.1	2.3	2.3	1.5	2.5	2.8	1.4	2	4.5	13.6	13.9	10.3	12.2	10.6	11.1	15.2	15.3	13.8	13.6
Owner-Occupiers' Housing Services	8.2	6.7	7.4	7.3	4.8	7.8	8.9	4.7	6.7	13.7	39.2	38.3	26.6	29.7	24.2	23.2	31.1	30.9	28	27.5
Real estate activities on a fee or contract basis	0.2	0.2	0.2	0.2	0.2	0.3	0.3	0.1	0.2	0.6	1.8	1.7	1.3	1.5	1.2	1.1	1.4	1.5	1.4	1.4
Legal services	10.6	14.7	15.8	13.8	13.2	21	25.3	15.8	18.4	28	51	51.6	47.6	48.1	45.8	42.9	58.9	61.6	57	54.8
Accounting, bookkeeping and auditing services; tax consulting services	8.1	11.4	12	10.8	10.1	15.1	17	10.5	12.2	18.7	33.5	34.4	32.5	33.9	32.2	29.5	40.8	42.8	39.6	40
Services of head offices; management consulting services	9	13	14.7	13	12.5	19.6	23.5	14.6	18.1	29.3	54.8	61	55.5	57.1	53.7	47.7	67.7	71.9	69.3	68.4
Architectural and engineering services; technical testing and analysis services	18.5	25.1	25.9	21.6	19.4	31	36.2	22.8	28.3	43	78.3	81.6	73.8	75.2	69.9	65.8	90.4	93.2	85.4	86.5
Scientific research and development services	1.8	3.8	3.2	6.3	7.5	36.5	65.1	65.9	93.6	152.2	271.5	452.2	469.6	523.2	463.3	446.3	644.4	691.4	656.2	653
Advertising and market research services	5.5	8	9.1	8.2	8.1	13	14.4	8.7	9.7	14.3	26.5	28.5	25.9	27.9	26.4	23.9	33.4	37	34.8	33.6
Other professional, scientific and technical services	5.5	7.8	8.8	8	6.9	11	12.7	7.8	9.2	14	25.2	25.7	24.8	26	24	22.3	31.4	34.6	32.4	31.1
Veterinary services	1.5	1.9	2.1	1.7	1.6	2.4	2.8	1.7	2.2	3	5.7	5.7	5.6	5.8	5.5	5.3	7.6	8.5	8	8.5
Rental and leasing services	7.2	10.1	10.9	10.1	4.7	8.1	9.2	7.7	7.9	10.7	20.6	22.7	26	28.7	30.3	28.6	39	39.2	35.8	35.5
Employment services	11.4	17.1	18.9	17	15.2	22.9	27.1	16.6	19	28.7	51.7	57.3	44.4	45.9	42.1	38.2	55.5	62.9	62.6	54.4
Travel agency, tour operator and other reservation services and related services	8.5	11.9	12.4	10.5	9.3	14.3	16.9	10.4	12.2	17.8	31.6	33.1	27.7	26.4	25.3	23.9	32.8	34.2	30.6	33.2
Security and investigation services	2	3	3.3	3	2.7	4	4.7	2.9	3.3	5	8.9	9.2	8.6	8.9	8.3	7.5	9.9	10.4	9.7	9.4
Services to buildings and landscape	6.5	8.9	9.3	7.8	6.9	10.7	12.5	7.8	8.8	13.5	24.8	26.7	26.6	28.8	27.7	25.8	35.4	36.5	34.2	33.2
Office administrative, office support and other business support services	11.2	16.3	18.7	16.9	14.6	22	25.5	15.7	18.3	27.7	49.9	54.5	49.6	53.8	52.9	49	67.6	70.5	64.1	62.4
Public administration and defence services; compulsory social security services	1.7	9.7	10.5	9.8	6.8	7.5	11.5	7.8	7.2	10.9	21.1	28.2	24.1	22.8	18.6	16	20.8	20.2	18.6	17.6
Education services	7.7	8.3	8.7	9	4.2	2.4	2.7	5.2	7.2	13.3	13.9	24.5	11.1	15.3	56.6	56.2	72.8	65.5	51	46.5
Human health services	75	97.2	116.3	117.6	74.6	41.2	49.3	41.6	59.1	141.3	122.9	253.1	254	364.8	1404.9	1454.7	1999.1	1860.8	1507	1471.3
Residential Care & Social Work Activities	34.3	44.7	55.5	55.7	34.8	19.7	23.9	19.7	27.8	64.2	56	107.1	108.6	146.3	563.8	614.6	836.3	775.2	634.3	593.8
Creative, arts and entertainment services	0.3	0.3	0.4	0.4	0.3	0.4	0.3	0.3	0.3	0.4	0.7	1.1	0.3	0.3	-	-	-	-	-	-
Libraries, archives, museums and other cultural services	0.2	0.2	0.3	0.3	0.2	0.3	0.2	0.2	0.2	0.3	0.4	0.7	0.2	0.2	-	-	-	-	-	-
Gambling and betting services	0.5	0.6	0.7	0.7	0.5	0.8	0.7	0.7	0.6	0.8	1.4	2	0.5	0.5	-	-	-	-	-	-
Sports services and amusement and recreation services	0.4	0.5	0.6	0.7	0.4	0.6	0.6	0.6	0.5	0.6	1.1	1.5	0.4	0.4	-	-	-	-	-	-
Services furnished by membership organisations	-	-	-	-	-	-	-	-	-	-	7.1	9	-	-	-	-	-	-	-	-
Repair services of computers and personal and household goods	0.4	0.4	0.5	0.6	0.2	0.3	0.3	0.4	0.6	1.1	1	1.8	1.4	1.3	2.1	2.2	3.1	3.2	2.9	2.9
Other personal services	2.3	2	2.5	2.6	0.9	2	1.9	3	4.3	7.5	7.2	12.5	8.4	9.3	13.4	13.6	18.2	18	15.2	14.6
Services of households as employers of domestic personnel	-	-	-	-	-	-	-	-	-	-	-	-	-	-	-	-	-	-	-	-

## Sheet: Table S6
Table S6. UK-MRIO model GHG emission factors, CO2e tonnes / £ thousand.
Sector – UK	1997	1998	1999	2000	2001	2002	2003	2004	2005	2006	2007	2008	2009	2010	2011	2012	2013	2014	2015	2016
Products of agriculture, hunting and related services	3.75	3.97	4.07	4.02	3.99	3.85	3.65	3.51	4.01	3.71	3.33	2.97	2.95	2.75	2.73	2.69	2.47	2.56	2.58	2.63
Products of forestry, logging and related services	0.65	0.59	0.61	0.56	0.49	0.51	0.54	0.51	0.51	0.48	0.5	0.48	0.51	0.54	0.66	0.61	0.42	0.42	0.37	0.39
Fish and other fishing products; aquaculture products; support services to fishing	1.95	2.02	1.9	1.78	1.92	1.83	1.87	1.91	1.69	1.46	1.45	1.32	1.18	1.06	1.1	1.07	1.06	1	1	0.85
Coal and lignite	8.48	8.39	9.94	8.26	7.04	8.78	9.19	10.9	11.71	9.14	8.07	4.94	5.68	2.28	3.33	3.44	3.55	3.12	3.12	2.09
Crude Petroleum And Natural Gas & Metal Ores	1.43	1.58	1.49	1.11	1.16	1.24	1.19	1.2	0.98	0.78	0.78	0.66	0.64	0.61	0.57	0.58	0.56	0.63	0.81	0.87
Other mining and quarrying products	1.1	1.37	1.53	1.3	1.06	0.79	0.78	0.82	0.95	0.77	0.7	0.68	2.46	2.74	2.71	2.37	1.97	1.83	1.81	1.7
Mining support services	1.15	1.34	1.25	0.94	0.94	1.03	0.95	0.97	0.78	0.62	0.63	0.52	0.52	0.52	0.43	0.5	0.43	0.5	0.61	0.68
Preserved meat and meat products	1.56	1.69	1.58	1.64	1.67	1.64	1.64	1.65	1.72	1.67	1.59	1.37	1.23	1.22	1.15	1.08	1.04	1.06	1.07	0.94
Processed and preserved fish, crustaceans, molluscs, fruit and vegetables	1.33	1.3	1.13	1.12	1.12	1.11	1.05	1.06	1.06	1.01	1.01	0.92	0.33	0.28	0.23	0.22	0.23	0.24	0.24	0.23
Vegetable and animal oils and fats	0.63	0.63	0.74	0.63	0.56	0.61	0.27	0.3	0.3	0.27	0.32	0.29	0.27	0.26	0.29	0.28	0.25	0.27	0.28	0.26
Dairy products	1.85	1.82	1.84	1.82	1.75	1.72	1.62	1.83	2.13	2.04	1.95	1.91	1.4	1.35	1.3	1.23	1.22	1.24	1.13	1.18
Grain mill products, starches and starch products	1.17	1.07	1	0.96	0.95	0.96	0.93	0.99	0.9	0.96	0.86	0.7	0.39	0.36	0.34	0.32	0.33	0.35	0.34	0.29
Bakery and farinaceous products	1.37	1.3	1.24	1.21	1.19	1.14	1.06	1.13	1.18	1.13	1.11	0.97	0.9	0.88	0.83	0.81	0.78	0.75	0.74	0.67
Other food products	1.69	1.59	1.53	1.46	1.41	1.36	1.37	1.46	1.56	1.47	1.47	1.28	1.18	1.12	1.09	1.06	1.02	1.01	0.99	0.91
Prepared animal feeds	1.42	1.38	1.31	1.24	1.28	1.24	1.09	1.22	1.33	1.28	1.25	1.09	1.02	1.03	0.97	0.94	0.92	0.91	0.9	0.83
Alcoholic beverages	0.74	0.69	0.62	0.6	0.63	0.62	0.56	0.58	0.6	0.6	0.62	0.57	0.19	0.2	0.16	0.14	0.14	0.16	0.17	0.15
Soft drinks	0.71	0.67	0.59	0.58	0.61	0.59	0.52	0.54	0.56	0.58	0.57	0.52	0.18	0.18	0.14	0.13	0.14	0.15	0.17	0.15
Tobacco products	0.84	0.63	0.5	0.61	0.66	0.63	0.71	1.07	0.81	1.11	0.95	0.91	0.32	0.67	0.6	0.53	0.45	0.43	0.51	0.46
Textiles	1.1	1.19	1.16	1.23	1.19	1.18	1.19	1.13	1.22	1.16	1.06	1.01	0.84	0.74	0.74	0.68	0.63	0.61	0.62	0.56
Wearing apparel	0.46	0.53	0.52	0.59	0.58	0.67	0.72	0.74	0.8	0.72	0.67	0.58	0.67	0.58	0.5	0.48	0.36	0.37	0.36	0.3
Leather and related products	0.73	0.73	0.76	0.91	0.81	0.92	0.83	0.87	0.75	0.78	0.69	0.55	0.35	0.73	0.32	0.31	0.27	0.28	0.27	0.24
Wood and of products of wood and cork, except furniture; articles of straw and plaiting materials	1.49	1.29	1.43	1.42	1.1	1.01	1.03	1.03	0.97	0.94	0.86	0.75	0.83	0.8	0.8	0.76	0.7	0.69	0.67	0.61
Paper and paper products	1.22	1.25	1.18	1.35	1.19	1.15	1.21	1.31	1.41	1.4	1.32	1.13	0.92	0.91	0.89	0.87	0.79	0.77	0.79	0.68
Printing and recording services	0.77	0.76	0.8	0.78	0.84	0.84	0.98	0.81	0.83	0.7	0.7	0.64	0.61	0.55	0.53	0.53	0.51	0.49	0.49	0.45
Coke and refined petroleum products	3.68	4.04	3.61	3.09	3.31	3.48	3.5	3.08	2.96	2.54	2.52	2.03	1.99	1.87	1.64	1.56	1.61	1.65	1.9	1.91
Paints, varnishes and similar coatings, printing ink and mastics	2.21	1.95	1.42	1.44	1.32	1.2	1.15	1.23	1.19	1.11	1.09	0.89	0.78	0.76	0.76	0.76	0.68	0.64	0.62	0.57
Soap and detergents, cleaning and polishing preparations, perfumes and toilet preparations	1.78	1.72	1.19	1.2	1.11	0.98	0.92	0.95	0.88	0.85	0.82	0.66	0.58	0.57	0.59	0.57	0.54	0.53	0.52	0.5
Other chemical products	1.94	1.99	1.23	1.3	1.29	1.18	1.08	1.03	1.02	0.96	1	0.89	0.79	0.83	0.79	0.75	0.72	0.66	0.65	0.58
Industrial gases, inorganics and fertilisers (all inorganic chemicals) - 20.11/13/15	1.75	1.77	1.39	1.49	1.43	1.32	1.13	1.32	1.2	1.2	1.07	0.87	0.76	0.74	0.77	0.74	0.68	0.7	0.71	0.64
Petrochemicals - 20.14/16/17/60	2.22	2.3	1.55	1.42	1.25	1.12	1.08	1.17	1.08	1	1.02	0.84	0.72	0.7	0.71	0.71	0.66	0.63	0.6	0.56
Dyestuffs, agro-chemicals - 20.12/20	1.8	1.69	1.13	1.18	1.11	1.08	1.15	1.29	1.17	1.13	1.17	0.95	0.81	0.79	0.79	0.79	0.73	0.74	0.73	0.68
Basic pharmaceutical products and pharmaceutical preparations	2.42	2.27	1.64	1.66	1.56	1.42	1.28	1.39	1.24	1.08	1.05	0.85	0.72	0.7	0.69	0.68	0.64	0.61	0.6	0.57
Rubber and plastic products	1.12	1.04	0.95	0.94	0.95	0.88	0.93	0.98	1.03	1.01	0.95	0.81	0.64	0.69	0.66	0.62	0.62	0.61	0.61	0.55
Manufacture of cement, lime, plaster and articles of concrete, cement and plaster	4.36	4.43	4.13	3.9	3.62	3.55	3.25	3.56	3.26	3.17	2.99	2.58	2.39	2.3	2.32	2.26	2.29	2.26	2.08	1.82
Glass, refractory, clay, other porcelain and ceramic, stone and abrasive products - 23.1-4/7-9	1.31	1.31	1.24	1.21	1.15	1.15	1.19	1.08	1.12	1.02	1.02	1.01	0.9	0.84	0.77	0.71	0.71	0.72	0.7	0.63
Basic iron and steel	4.32	4.14	4.89	4.95	4.77	4.73	4.36	4.63	4.01	3.81	3.72	3.43	2.96	2.55	2.36	2.46	2.66	2.69	2.56	2.01
Other basic metals and casting	3.31	3.34	3.39	3.01	3.1	3.15	3.27	3.08	2.8	2.56	2.13	2.03	1.84	1.87	1.59	1.44	1.24	1.19	1.06	1.04
Weapons and ammunition	1.2	1.13	1.02	0.94	0.89	0.89	0.76	0.92	0.8	0.78	0.75	0.69	0.43	0.43	0.39	0.39	0.36	0.36	0.36	0.34
Fabricated metal products, excl. machinery and equipment and weapons & ammunition - 25.1-3/25.5-9	1.37	1.28	1.32	1.11	1.12	1.09	1.12	1.12	1.04	1	0.92	0.77	0.48	0.48	0.44	0.43	0.39	0.4	0.41	0.38
Computer, electronic and optical products	0.83	0.84	0.8	0.76	0.82	0.9	0.98	1.04	0.89	0.92	0.87	0.69	0.95	0.9	0.89	0.87	0.82	0.85	0.93	0.87
Electrical equipment	0.88	0.89	0.81	0.8	0.78	0.81	0.79	0.82	0.81	0.81	0.77	0.65	0.74	0.69	0.69	0.69	0.68	0.72	0.73	0.66
Machinery and equipment n.e.c.	1.35	1.35	1.28	1.25	1.27	1.2	1.24	1.2	1.21	1.15	1.07	0.92	0.67	0.62	0.57	0.55	0.48	0.48	0.49	0.44
Motor vehicles, trailers and semi-trailers	1.11	1.23	1.2	1.13	1.22	1.16	1.21	1.23	1.21	1.11	1.04	0.85	0.66	0.6	0.63	0.63	0.61	0.57	0.56	0.46
Ships and boats	0.65	0.64	0.57	0.52	0.52	0.54	0.56	0.54	0.52	0.52	0.53	0.49	0.38	0.38	0.29	0.31	0.32	0.3	0.28	0.27
Air and spacecraft and related machinery	0.84	0.88	0.75	0.7	0.71	0.73	0.68	0.76	0.8	0.73	0.75	0.68	0.51	0.48	0.37	0.41	0.41	0.4	0.4	0.35
Other transport equipment - 30.2/4/9	0.82	0.81	0.68	0.69	0.72	0.71	0.69	0.73	0.8	0.72	0.73	0.67	0.53	0.47	0.38	0.44	0.41	0.41	0.42	0.38
Furniture	1.03	0.95	0.96	0.92	0.92	0.84	0.92	0.87	0.82	0.8	0.72	0.66	0.79	0.78	0.72	0.73	0.66	0.66	0.64	0.59
Other manufactured goods	0.89	0.83	0.82	0.78	0.82	0.78	1.62	1.54	1.47	1.36	1.29	1.12	0.79	0.77	0.74	0.74	0.67	0.65	0.65	0.61
Repair and maintenance of ships and boats	0.81	1	0.81	0.93	1.04	0.67	0.48	0.8	0.83	0.55	0.6	0.6	0.48	0.39	0.36	0.44	0.42	0.5	0.64	0.44
Repair and maintenance of aircraft and spacecraft	0.61	0.77	0.75	0.71	0.72	0.61	0.62	0.64	0.71	0.64	0.65	0.61	0.47	0.44	0.35	0.41	0.42	0.45	0.45	0.45
Rest of repair; Installation - 33.11-14/17/19/20	0.01	0.01	0.01	0.02	0.01	0.01	0.01	0.01	0	0	0	0	0	0	0	0	0	0	0	0
Electricity, transmission and distribution	9.2	9.36	9.2	9.24	9.81	9.49	9.35	9.06	8.41	8.03	7.84	7.13	5.56	5.58	5.5	5.35	5.13	4.81	4.47	3.69
Gas; distribution of gaseous fuels through mains; steam and air conditioning supply	2.01	1.99	1.79	1.85	1.89	1.97	2.18	1.85	1.56	1.35	1.38	1.4	1.13	1.04	0.97	0.88	0.93	0.91	0.88	0.77
Natural water; water treatment and supply services	0.46	0.58	0.65	0.75	0.77	0.62	0.59	0.73	0.78	0.74	0.65	0.57	0.49	0.49	0.46	0.46	0.44	0.43	0.45	0.39
Sewerage services; sewage sludge	7.06	6.56	5.96	5.55	5.03	4.48	3.61	3.1	2.82	2.53	2.26	2.01	1.82	1.53	1.36	1.34	1.29	1.18	1.18	1.19
Waste collection, treatment and disposal services; materials recovery services	7.79	7.13	6.58	6.13	5.52	4.88	3.92	3.35	3.03	2.69	2.43	2.17	1.96	1.65	1.47	1.47	1.42	1.31	1.32	1.34
Remediation services and other waste management services	6.9	6.63	6.05	5.62	5.01	4.43	3.6	2.62	2.83	1.98	2.27	1.72	1.81	1.44	1.36	1.34	1.29	1.18	1.18	1.18
Construction	0.68	0.63	0.6	0.54	0.53	0.47	0.48	0.48	0.45	0.41	0.41	0.39	0.37	0.37	0.35	0.36	0.34	0.32	0.34	0.31
Wholesale and retail trade and repair services of motor vehicles and motorcycles	0.63	0.71	0.62	0.59	0.49	0.43	0.4	0.4	0.36	0.32	0.31	0.29	0.26	0.23	0.22	0.23	0.22	0.2	0.2	0.17
Wholesale trade services, except of motor vehicles and motorcycles	0	0	0	0	0	0	0	0	0	0	0	0	0	0	0	0	0	0	0	0
Retail trade services, except of motor vehicles and motorcycles	0	0	0	0	0	0	0	0	0	0	0	0	0	0	0	0	0	0	0	0
Rail transport services	1.08	1.06	0.94	0.89	0.88	0.83	0.85	0.79	0.78	0.71	0.71	0.66	0.62	0.57	0.55	0.54	0.52	0.5	0.48	0.44
Land transport services and transport services via pipelines, excluding rail transport	1.19	1.17	1.09	1.02	1	1.01	0.98	0.94	0.91	0.85	0.82	0.76	0.73	0.68	0.64	0.64	0.6	0.56	0.55	0.52
Water transport services	5.89	6.3	5.94	5.79	6.13	5.99	4.97	4.5	4.05	3.13	2.75	2.32	2.16	2.01	1.94	1.55	1.24	1.34	1.48	1.44
Air transport services	2.99	3.13	3.18	3.24	3.32	3.31	3.2	3.25	3.33	3.13	2.94	2.8	2.84	2.86	2.9	2.72	2.55	2.33	2.3	2.24
Warehousing and support services for transportation	0.43	0.42	0.39	0.37	0.36	0.34	0.33	0.35	0.35	0.34	0.32	0.27	0.29	0.27	0.25	0.24	0.22	0.22	0.22	0.2
Postal and courier services	0.42	0.43	0.38	0.35	0.36	0.35	0.33	0.33	0.32	0.3	0.27	0.24	0.21	0.22	0.22	0.22	0.21	0.2	0.2	0.18
Accommodation services	0.57	0.55	0.49	0.48	0.47	0.44	0.42	0.44	0.44	0.41	0.39	0.37	0.31	0.3	0.28	0.27	0.25	0.23	0.24	0.21
Food and beverage serving services	0.52	0.49	0.43	0.42	0.41	0.39	0.37	0.39	0.39	0.36	0.35	0.32	0.27	0.27	0.24	0.24	0.22	0.2	0.21	0.19
Publishing services	0.48	0.5	0.45	0.42	0.42	0.4	0.39	0.35	0.34	0.3	0.29	0.26	0.24	0.23	0.21	0.21	0.19	0.17	0.17	0.15
Motion Picture, Video & TV Programme Production, Sound Recording & Music Publishing Activities & Programming And Broadcasting Activities	0.31	0.3	0.26	0.26	0.25	0.23	0.23	0.25	0.24	0.23	0.21	0.19	0.16	0.16	0.15	0.15	0.15	0.14	0.14	0.13
Telecommunications services	0.44	0.45	0.4	0.37	0.38	0.36	0.34	0.35	0.34	0.32	0.29	0.26	0.23	0.24	0.23	0.23	0.22	0.21	0.21	0.18
Computer programming, consultancy and related services	0.2	0.22	0.2	0.2	0.19	0.18	0.17	0.19	0.18	0.17	0.16	0.15	0.12	0.13	0.11	0.12	0.11	0.1	0.11	0.1
Information services	0.24	0.24	0.22	0.23	0.21	0.2	0.2	0.21	0.2	0.19	0.18	0.17	0.13	0.14	0.13	0.13	0.13	0.12	0.12	0.11
Financial services, except insurance and pension funding	0.26	0.27	0.27	0.26	0.25	0.21	0.19	0.17	0.17	0.13	0.12	0.12	0.09	0.1	0.1	0.1	0.1	0.1	0.1	0.09
Insurance and reinsurance, except compulsory social security & Pension funding	0.23	0.24	0.26	0.26	0.26	0.26	0.24	0.21	0.18	0.18	0.15	0.15	0.13	0.14	0.14	0.12	0.11	0.1	0.12	0.1
Services auxiliary to financial services and insurance services	0.31	0.31	0.26	0.24	0.23	0.21	0.2	0.2	0.18	0.14	0.13	0.09	0.09	0.09	0.09	0.09	0.08	0.08	0.07	0.06
Real estate services, excluding on a fee or contract basis and imputed rent	0.06	0.07	0.07	0.06	0.06	0.06	0.06	0.05	0.05	0.05	0.05	0.04	0.03	0.03	0.03	0.03	0.03	0.03	0.03	0.03
Owner-Occupiers' Housing Services	0	0	0	0	0	0	0	0	0	0	0	0	0	0	0	0	0	0	0	0
Real estate activities on a fee or contract basis	0.09	0.09	0.09	0.09	0.08	0.08	0.08	0.07	0.07	0.06	0.06	0.06	0.04	0.04	0.04	0.04	0.04	0.04	0.04	0.04
Legal services	0.34	0.33	0.3	0.28	0.28	0.27	0.26	0.23	0.23	0.2	0.19	0.18	0.16	0.16	0.15	0.15	0.13	0.12	0.12	0.1
Accounting, bookkeeping and auditing services; tax consulting services	0.48	0.49	0.44	0.41	0.4	0.38	0.36	0.32	0.32	0.28	0.26	0.24	0.22	0.21	0.19	0.19	0.18	0.16	0.16	0.13
Services of head offices; management consulting services	0.24	0.24	0.22	0.21	0.22	0.21	0.21	0.19	0.18	0.17	0.16	0.15	0.14	0.14	0.13	0.12	0.11	0.1	0.1	0.09
Architectural and engineering services; technical testing and analysis services	0.37	0.36	0.32	0.3	0.29	0.28	0.28	0.25	0.24	0.22	0.21	0.19	0.18	0.17	0.16	0.16	0.15	0.13	0.13	0.11
Scientific research and development services	0.25	0.25	0.19	0.19	0.19	0.24	0.21	0.2	0.19	0.15	0.14	0.14	0.47	0.45	0.41	0.46	0.42	0.33	0.29	0.23
Advertising and market research services	0.14	0.15	0.13	0.13	0.14	0.14	0.13	0.12	0.12	0.11	0.11	0.1	0.1	0.09	0.09	0.09	0.08	0.08	0.08	0.07
Other professional, scientific and technical services	0.27	0.28	0.25	0.24	0.23	0.23	0.22	0.2	0.2	0.18	0.17	0.16	0.15	0.14	0.13	0.13	0.12	0.11	0.11	0.09
Veterinary services	0.34	0.34	0.3	0.28	0.28	0.27	0.26	0.23	0.23	0.2	0.19	0.18	0.16	0.16	0.15	0.15	0.13	0.12	0.12	0.11
Rental and leasing services	0.6	0.57	0.5	0.47	0.46	0.44	0.42	0.4	0.38	0.35	0.33	0.3	0.27	0.26	0.24	0.25	0.23	0.21	0.21	0.18
Employment services	0.28	0.28	0.25	0.24	0.23	0.22	0.22	0.2	0.19	0.18	0.16	0.16	0.14	0.13	0.12	0.12	0.11	0.1	0.1	0.09
Travel agency, tour operator and other reservation services and related services	0.35	0.35	0.31	0.29	0.29	0.28	0.27	0.24	0.24	0.21	0.2	0.18	0.17	0.17	0.15	0.15	0.14	0.12	0.12	0.11
Security and investigation services	0.28	0.28	0.25	0.24	0.23	0.22	0.21	0.2	0.19	0.17	0.16	0.15	0.14	0.13	0.12	0.12	0.11	0.1	0.1	0.09
Services to buildings and landscape	0.34	0.34	0.31	0.29	0.29	0.28	0.27	0.25	0.24	0.22	0.21	0.19	0.18	0.18	0.16	0.16	0.15	0.13	0.13	0.11
Office administrative, office support and other business support services	0.28	0.29	0.26	0.25	0.23	0.22	0.22	0.2	0.19	0.17	0.16	0.15	0.14	0.14	0.13	0.13	0.12	0.11	0.1	0.09
Public administration and defence services; compulsory social security services	0.4	0.4	0.38	0.37	0.36	0.34	0.33	0.33	0.3	0.28	0.28	0.25	0.22	0.21	0.2	0.19	0.17	0.17	0.17	0.15
Education services	0.31	0.28	0.25	0.22	0.2	0.19	0.17	0.16	0.15	0.15	0.15	0.14	0.12	0.12	0.11	0.11	0.11	0.1	0.1	0.09
Human health services	0.33	0.31	0.28	0.26	0.25	0.22	0.21	0.22	0.22	0.2	0.2	0.2	0.19	0.19	0.18	0.18	0.17	0.16	0.16	0.14
Residential Care & Social Work Activities	0.33	0.31	0.28	0.26	0.24	0.22	0.21	0.22	0.22	0.2	0.2	0.2	0.19	0.19	0.18	0.18	0.17	0.16	0.16	0.14
Creative, arts and entertainment services	0.5	0.48	0.41	0.39	0.38	0.36	0.35	0.34	0.33	0.31	0.29	0.26	0.2	0.19	0.18	0.18	0.17	0.16	0.16	0.14
Libraries, archives, museums and other cultural services	0.32	0.3	0.25	0.26	0.24	0.21	0.21	0.21	0.22	0.21	0.18	0.17	0.15	0.12	0.11	0.11	0.1	0.1	0.09	0.1
Gambling and betting services	0.65	0.65	0.54	0.53	0.51	0.47	0.45	0.44	0.44	0.41	0.38	0.33	0.27	0.26	0.24	0.23	0.22	0.2	0.19	0.17
Sports services and amusement and recreation services	0.55	0.53	0.45	0.42	0.42	0.39	0.38	0.37	0.36	0.34	0.32	0.28	0.22	0.21	0.2	0.2	0.19	0.18	0.17	0.15
Services furnished by membership organisations	0.23	0.21	0.2	0.2	0.19	0.17	0.17	0.17	0.18	0.16	0.15	0.14	0.12	0.1	0.1	0.1	0.1	0.09	0.1	0.09
Repair services of computers and personal and household goods	0.35	0.36	0.34	0.35	0.27	0.23	0.19	0.18	0.16	0.14	0.12	0.11	0.09	0.07	0.07	0.08	0.07	0.07	0.08	0.07
Other personal services	0.4	0.39	0.36	0.34	0.32	0.28	0.27	0.26	0.25	0.22	0.19	0.17	0.13	0.11	0.11	0.11	0.11	0.1	0.1	0.09
Services of households as employers of domestic personnel	0	0	0	0	0	0	0	0	0	0	0	0	0	0	0	0	0	0	0	0
Sector – EU	1997	1998	1999	2000	2001	2002	2003	2004	2005	2006	2007	2008	2009	2010	2011	2012	2013	2014	2015	2016
Products of agriculture, hunting and related services	3.28	3.31	3.35	3.49	3.19	3.18	2.85	2.73	2.79	2.74	2.51	2.04	1.96	1.9	1.72	1.56	1.44	1.52	1.48	1.44
Products of forestry, logging and related services	0.67	0.65	0.5	0.48	0.44	0.47	0.55	0.56	0.58	0.53	0.46	0.43	0.4	0.39	0.34	0.36	0.35	0.38	0.38	0.38
Fish and other fishing products; aquaculture products; support services to fishing	1.09	1.02	1	1.01	0.9	0.91	0.96	1.02	1.04	1.02	1.02	0.95	0.81	0.77	0.78	0.8	0.77	0.81	0.81	0.82
Coal and lignite	16.16	17.06	14.62	14.56	13.93	12.82	13.18	12	9.76	9.74	8.64	5.15	4.88	4.84	4.33	4.35	4.15	4.31	4.22	4.14
Crude Petroleum And Natural Gas & Metal Ores	2.5	2.67	2.7	1.94	1.58	1.9	1.82	1.9	1.8	1.61	1.58	1.19	1.09	1.02	0.97	0.99	0.98	1.05	1.07	1.08
Other mining and quarrying products	0.73	0.72	0.73	0.65	0.6	0.56	0.54	0.56	0.53	0.55	0.48	0.41	0.36	0.35	0.35	0.35	0.32	0.33	0.33	0.33
Mining support services	3.08	3.18	3.08	2.06	1.63	2.07	1.94	2.01	1.92	1.77	1.74	1.25	1.16	1.14	1.09	1.09	1.08	1.11	1.11	1.12
Preserved meat and meat products	1.58	1.54	1.49	1.56	1.49	1.4	1.22	1.2	1.17	1.14	1.07	0.91	0.77	0.78	0.74	0.71	0.65	0.67	0.66	0.65
Processed and preserved fish, crustaceans, molluscs, fruit and vegetables	2.06	2.01	1.94	2.02	1.87	1.82	1.64	1.74	1.54	1.45	1.4	1.21	1.07	1.15	0.96	0.9	0.83	0.85	0.84	0.82
Vegetable and animal oils and fats	1.59	1.61	1.5	1.51	1.44	1.41	1.28	1.24	1.17	1.07	1.06	0.99	0.79	0.81	0.82	0.8	0.74	0.73	0.72	0.71
Dairy products	1.84	1.8	1.72	1.8	1.69	1.63	1.43	1.4	1.37	1.31	1.28	1.06	0.89	0.9	0.87	0.82	0.76	0.78	0.77	0.76
Grain mill products, starches and starch products	0.8	0.79	0.82	0.81	0.75	0.73	0.63	0.6	0.54	0.54	0.51	0.45	0.39	0.4	0.4	0.4	0.37	0.38	0.38	0.38
Bakery and farinaceous products	1.45	1.42	1.36	1.41	1.33	1.27	1.12	1.11	1.08	1.05	1.03	0.89	0.72	0.74	0.73	0.7	0.65	0.67	0.66	0.66
Other food products	1.44	1.41	1.36	1.4	1.33	1.27	1.12	1.11	1.07	1.05	1.03	0.89	0.72	0.74	0.73	0.7	0.65	0.67	0.66	0.65
Prepared animal feeds	1.45	1.42	1.36	1.41	1.33	1.27	1.12	1.11	1.08	1.05	1.03	0.89	0.72	0.74	0.73	0.7	0.65	0.67	0.66	0.66
Alcoholic beverages	1.57	1.52	1.49	1.54	1.43	1.38	1.23	1.23	1.18	1.17	1.16	0.97	0.8	0.84	0.8	0.77	0.71	0.72	0.72	0.71
Soft drinks	1.57	1.52	1.49	1.54	1.43	1.38	1.23	1.23	1.18	1.17	1.16	0.97	0.8	0.84	0.8	0.77	0.71	0.72	0.72	0.71
Tobacco products	0.85	0.84	0.75	0.67	0.61	0.61	0.59	0.56	0.56	0.49	0.65	0.58	0.51	0.54	0.51	0.5	0.49	0.51	0.5	0.5
Textiles	0.85	0.85	0.79	0.84	0.8	0.78	0.72	0.74	0.73	0.7	0.66	0.55	0.43	0.46	0.45	0.45	0.42	0.43	0.44	0.44
Wearing apparel	0.62	0.63	0.61	0.63	0.6	0.58	0.56	0.56	0.55	0.53	0.51	0.42	0.37	0.38	0.37	0.37	0.35	0.36	0.36	0.36
Leather and related products	0.6	0.62	0.6	0.69	0.63	0.61	0.57	0.56	0.54	0.54	0.51	0.42	0.34	0.35	0.34	0.35	0.32	0.34	0.34	0.34
Wood and of products of wood and cork, except furniture; articles of straw and plaiting materials	0.56	0.59	0.54	0.57	0.55	0.56	0.54	0.56	0.57	0.55	0.49	0.45	0.38	0.38	0.38	0.4	0.38	0.39	0.4	0.4
Paper and paper products	0.92	0.9	0.85	0.81	0.74	0.75	0.72	0.71	0.71	0.69	0.64	0.55	0.47	0.49	0.44	0.46	0.43	0.45	0.45	0.45
Printing and recording services	0.46	0.46	0.44	0.45	0.43	0.42	0.4	0.38	0.37	0.37	0.35	0.29	0.24	0.22	0.21	0.22	0.2	0.21	0.21	0.21
Coke and refined petroleum products	3.42	3.5	3.6	2.97	2.78	2.89	2.69	2.54	2.36	2.16	2.1	1.7	1.77	1.61	1.43	1.42	1.33	1.39	1.37	1.35
Paints, varnishes and similar coatings, printing ink and mastics	0.58	0.55	0.56	0.59	0.55	0.51	0.49	0.5	0.53	0.53	0.53	0.44	0.34	0.37	0.35	0.37	0.33	0.34	0.34	0.33
Soap and detergents, cleaning and polishing preparations, perfumes and toilet preparations	0.47	0.48	0.47	0.49	0.46	0.42	0.39	0.39	0.39	0.41	0.4	0.33	0.25	0.28	0.27	0.28	0.27	0.28	0.29	0.29
Other chemical products	0.51	0.56	0.49	0.53	0.53	0.5	0.46	0.42	0.45	0.46	0.49	0.44	0.34	0.41	0.37	0.36	0.35	0.35	0.35	0.34
Industrial gases, inorganics and fertilisers (all inorganic chemicals) - 20.11/13/15	0.46	0.5	0.55	0.61	0.59	0.56	0.48	0.54	0.53	0.58	0.52	0.43	0.33	0.36	0.36	0.36	0.33	0.37	0.37	0.38
Petrochemicals - 20.14/16/17/60	0.59	0.64	0.61	0.58	0.52	0.47	0.46	0.48	0.48	0.48	0.49	0.42	0.31	0.35	0.33	0.35	0.32	0.34	0.33	0.33
Dyestuffs, agro-chemicals - 20.12/20	0.47	0.47	0.45	0.48	0.46	0.46	0.49	0.53	0.52	0.54	0.57	0.47	0.35	0.39	0.37	0.38	0.36	0.4	0.4	0.4
Basic pharmaceutical products and pharmaceutical preparations	0.64	0.64	0.65	0.68	0.64	0.6	0.54	0.57	0.55	0.52	0.51	0.42	0.31	0.35	0.32	0.33	0.32	0.33	0.33	0.33
Rubber and plastic products	0.62	0.61	0.59	0.6	0.57	0.54	0.5	0.51	0.51	0.51	0.51	0.43	0.33	0.36	0.35	0.36	0.34	0.35	0.36	0.36
Manufacture of cement, lime, plaster and articles of concrete, cement and plaster	5.76	5.81	5.42	3.63	3.4	3.31	3.07	3.05	2.86	2.6	2.4	2	1.95	1.94	1.91	1.96	1.84	1.94	1.91	1.89
Glass, refractory, clay, other porcelain and ceramic, stone and abrasive products - 23.1-4/7-9	2.1	2.15	2.08	1.83	1.73	1.67	1.61	1.63	1.55	1.43	1.33	1.16	1.09	1.14	1.07	1.1	1.03	1.07	1.06	1.05
Basic iron and steel	3.1	3.03	2.82	2.66	2.51	2.48	2.36	2.25	2.01	1.8	1.67	1.42	1.24	1.25	1.21	1.2	1.15	1.21	1.22	1.23
Other basic metals and casting	1.74	1.79	1.72	1.61	1.52	1.54	1.43	1.47	1.35	1.28	1.24	1.02	0.9	0.9	0.86	0.84	0.8	0.84	0.84	0.84
Weapons and ammunition	0.91	0.91	0.85	0.84	0.8	0.78	0.73	0.79	0.74	0.72	0.73	0.59	0.45	0.47	0.46	0.45	0.42	0.45	0.44	0.44
Fabricated metal products, excl. machinery and equipment and weapons & ammunition - 25.1-3/25.5-9	0.91	0.91	0.85	0.84	0.8	0.78	0.73	0.79	0.74	0.72	0.73	0.59	0.45	0.47	0.46	0.45	0.42	0.45	0.44	0.44
Computer, electronic and optical products	0.6	0.59	0.57	0.57	0.56	0.54	0.51	0.53	0.53	0.54	0.53	0.4	0.33	0.35	0.33	0.33	0.3	0.31	0.31	0.31
Electrical equipment	0.72	0.73	0.68	0.7	0.69	0.67	0.64	0.65	0.63	0.61	0.61	0.47	0.38	0.4	0.39	0.39	0.36	0.38	0.38	0.38
Machinery and equipment n.e.c.	0.67	0.68	0.64	0.64	0.6	0.59	0.55	0.58	0.55	0.54	0.54	0.47	0.37	0.39	0.38	0.38	0.35	0.37	0.37	0.37
Motor vehicles, trailers and semi-trailers	0.72	0.73	0.69	0.71	0.67	0.65	0.61	0.65	0.62	0.59	0.61	0.51	0.39	0.4	0.39	0.39	0.37	0.38	0.38	0.38
Ships and boats	0.72	0.72	0.68	0.72	0.71	0.67	0.65	0.7	0.65	0.63	0.61	0.54	0.44	0.42	0.4	0.4	0.38	0.39	0.39	0.39
Air and spacecraft and related machinery	0.72	0.72	0.68	0.72	0.71	0.67	0.65	0.7	0.65	0.63	0.61	0.54	0.44	0.42	0.4	0.4	0.38	0.39	0.39	0.39
Other transport equipment - 30.2/4/9	0.72	0.72	0.68	0.72	0.71	0.67	0.65	0.7	0.65	0.63	0.61	0.54	0.44	0.42	0.4	0.4	0.38	0.39	0.39	0.39
Furniture	0.74	0.74	0.71	0.7	0.66	0.63	0.6	0.62	0.61	0.57	0.57	0.44	0.36	0.38	0.39	0.39	0.36	0.37	0.37	0.37
Other manufactured goods	0.74	0.74	0.71	0.7	0.66	0.63	0.61	0.62	0.62	0.57	0.57	0.45	0.37	0.38	0.39	0.4	0.36	0.38	0.38	0.37
Repair and maintenance of ships and boats	0.72	0.72	0.68	0.72	0.71	0.67	0.65	0.7	0.65	0.63	0.61	0.54	0.44	0.42	0.4	0.4	0.38	0.39	0.39	0.39
Repair and maintenance of aircraft and spacecraft	0.72	0.72	0.68	0.72	0.71	0.67	0.65	0.7	0.65	0.63	0.61	0.54	0.44	0.42	0.4	0.4	0.38	0.39	0.39	0.39
Rest of repair; Installation - 33.11-14/17/19/20	0.54	0.55	0.56	0.59	0.57	0.57	0.53	0.53	0.5	0.48	0.44	0.4	0.36	0.37	0.33	0.37	0.35	0.38	0.38	0.38
Electricity, transmission and distribution	6.63	7.15	7.06	7.88	7.31	7.23	6.25	6.04	5.47	5.05	4.89	3.45	2.89	2.82	2.76	2.83	2.66	2.82	2.82	2.81
Gas; distribution of gaseous fuels through mains; steam and air conditioning supply	13.16	11.22	11.23	11.13	9.65	9.51	8.91	8.76	7.68	7.07	7.04	4.92	4.39	4.47	4.18	4.26	4.12	4.24	4.33	4.41
Natural water; water treatment and supply services	1.7	1.67	1.5	1.74	1.66	1.62	1.51	1.43	1.3	1.23	1.17	0.69	0.53	0.49	0.49	0.48	0.42	0.43	0.42	0.4
Sewerage services; sewage sludge	0.84	0.86	0.86	0.77	0.87	0.78	0.7	0.68	0.54	0.5	0.49	0.4	0.36	0.35	0.34	0.35	0.33	0.34	0.34	0.34
Waste collection, treatment and disposal services; materials recovery services	0.84	0.86	0.86	0.77	0.87	0.78	0.7	0.68	0.54	0.5	0.49	0.4	0.36	0.35	0.34	0.35	0.33	0.34	0.34	0.34
Remediation services and other waste management services	0.84	0.86	0.86	0.77	0.87	0.78	0.7	0.68	0.54	0.5	0.49	0.4	0.36	0.35	0.34	0.35	0.33	0.34	0.34	0.34
Construction	0.99	1.01	0.96	0.84	0.8	0.77	0.71	0.71	0.69	0.65	0.63	0.53	0.43	0.45	0.44	0.45	0.42	0.43	0.43	0.42
Wholesale and retail trade and repair services of motor vehicles and motorcycles	0.4	0.41	0.42	0.45	0.42	0.41	0.39	0.39	0.38	0.37	0.36	0.3	0.26	0.26	0.25	0.26	0.24	0.26	0.26	0.26
Wholesale trade services, except of motor vehicles and motorcycles	0	0	0	0	0	0	0	0	0	0	0	0	0	0	0	0	0	0	0	0
Retail trade services, except of motor vehicles and motorcycles	0	0	0	0	0	0	0	0	0	0	0	0	0	0	0	0	0	0	0	0
Rail transport services	0.57	0.56	0.53	0.54	0.48	0.48	0.45	0.44	0.41	0.4	0.37	0.31	0.26	0.27	0.27	0.28	0.25	0.26	0.25	0.25
Land transport services and transport services via pipelines, excluding rail transport	0.46	0.45	0.44	0.47	0.45	0.45	0.42	0.42	0.42	0.41	0.39	0.33	0.27	0.28	0.29	0.29	0.27	0.27	0.27	0.27
Water transport services	8.31	8.44	8.55	7.71	6.4	6.74	6.06	6.12	5.61	5.65	5.2	4.46	4.93	4.66	4.53	4.45	4.14	4.34	4.21	4.08
Air transport services	2.3	2.3	2.28	2.35	2.14	2.14	1.92	1.98	1.92	1.79	1.71	1.53	1.46	1.45	1.43	1.48	1.39	1.43	1.4	1.37
Warehousing and support services for transportation	0.6	0.6	0.6	0.62	0.54	0.55	0.5	0.49	0.48	0.46	0.42	0.37	0.31	0.33	0.32	0.32	0.29	0.3	0.3	0.29
Postal and courier services	0.18	0.18	0.18	0.22	0.21	0.19	0.17	0.17	0.17	0.17	0.16	0.13	0.1	0.11	0.12	0.13	0.12	0.12	0.13	0.13
Accommodation services	0.63	0.62	0.61	0.64	0.6	0.57	0.5	0.52	0.47	0.46	0.44	0.34	0.25	0.26	0.26	0.26	0.24	0.25	0.25	0.25
Food and beverage serving services	0.63	0.62	0.61	0.64	0.6	0.57	0.5	0.52	0.47	0.46	0.44	0.34	0.25	0.26	0.26	0.26	0.24	0.25	0.25	0.25
Publishing services	0.3	0.3	0.29	0.31	0.31	0.29	0.27	0.27	0.27	0.27	0.26	0.23	0.19	0.19	0.18	0.19	0.17	0.18	0.18	0.18
Motion Picture, Video & TV Programme Production, Sound Recording & Music Publishing Activities & Programming And Broadcasting Activities	0.41	0.37	0.35	0.35	0.32	0.3	0.27	0.27	0.27	0.25	0.24	0.21	0.17	0.18	0.18	0.18	0.16	0.17	0.17	0.16
Telecommunications services	0.18	0.18	0.18	0.22	0.21	0.19	0.17	0.17	0.17	0.17	0.16	0.13	0.1	0.11	0.12	0.13	0.12	0.12	0.13	0.13
Computer programming, consultancy and related services	0.41	0.37	0.35	0.35	0.32	0.3	0.27	0.27	0.27	0.25	0.24	0.21	0.17	0.18	0.18	0.18	0.16	0.17	0.17	0.16
Information services	0.41	0.37	0.35	0.35	0.32	0.3	0.27	0.27	0.27	0.25	0.24	0.21	0.17	0.18	0.18	0.18	0.16	0.17	0.17	0.16
Financial services, except insurance and pension funding	0.25	0.25	0.24	0.26	0.26	0.24	0.22	0.21	0.21	0.23	0.2	0.18	0.14	0.13	0.13	0.13	0.12	0.13	0.13	0.12
Insurance and reinsurance, except compulsory social security & Pension funding	0.33	0.33	0.32	0.32	0.31	0.29	0.25	0.25	0.24	0.23	0.21	0.19	0.16	0.16	0.16	0.17	0.15	0.16	0.16	0.15
Services auxiliary to financial services and insurance services	0.29	0.28	0.27	0.29	0.27	0.26	0.23	0.21	0.21	0.2	0.18	0.16	0.13	0.14	0.14	0.14	0.13	0.13	0.13	0.13
Real estate services, excluding on a fee or contract basis and imputed rent	0.22	0.22	0.21	0.2	0.2	0.19	0.18	0.17	0.17	0.16	0.15	0.12	0.1	0.1	0.1	0.1	0.09	0.1	0.1	0.1
Owner-Occupiers' Housing Services	0	0	0	0	0	0	0	0	0	0	0	0	0	0	0	0	0	0	0	0
Real estate activities on a fee or contract basis	0.22	0.22	0.21	0.2	0.2	0.19	0.18	0.17	0.17	0.16	0.15	0.12	0.1	0.1	0.1	0.1	0.09	0.1	0.1	0.1
Legal services	0.3	0.3	0.29	0.31	0.31	0.29	0.27	0.27	0.27	0.27	0.26	0.23	0.19	0.19	0.18	0.19	0.17	0.18	0.18	0.18
Accounting, bookkeeping and auditing services; tax consulting services	0.3	0.3	0.29	0.31	0.31	0.29	0.27	0.27	0.27	0.27	0.26	0.23	0.19	0.19	0.18	0.19	0.17	0.18	0.18	0.18
Services of head offices; management consulting services	0.3	0.3	0.29	0.31	0.31	0.29	0.27	0.27	0.27	0.27	0.26	0.23	0.19	0.19	0.18	0.19	0.17	0.18	0.18	0.18
Architectural and engineering services; technical testing and analysis services	0.3	0.3	0.29	0.31	0.31	0.29	0.27	0.27	0.27	0.27	0.26	0.23	0.19	0.19	0.18	0.19	0.17	0.18	0.18	0.18
Scientific research and development services	0.5	0.49	0.47	0.48	0.47	0.43	0.41	0.41	0.4	0.39	0.37	0.27	0.22	0.23	0.22	0.23	0.21	0.21	0.21	0.21
Advertising and market research services	0.3	0.3	0.29	0.31	0.31	0.29	0.27	0.27	0.27	0.27	0.26	0.23	0.19	0.19	0.18	0.19	0.17	0.18	0.18	0.18
Other professional, scientific and technical services	0.3	0.3	0.29	0.31	0.31	0.29	0.27	0.27	0.27	0.27	0.26	0.23	0.19	0.19	0.18	0.19	0.17	0.18	0.18	0.18
Veterinary services	0.3	0.3	0.29	0.31	0.31	0.29	0.27	0.27	0.27	0.27	0.26	0.23	0.19	0.19	0.18	0.19	0.17	0.18	0.18	0.18
Rental and leasing services	0.34	0.34	0.34	0.35	0.32	0.32	0.29	0.29	0.29	0.29	0.28	0.23	0.18	0.21	0.21	0.21	0.2	0.21	0.21	0.21
Employment services	0.3	0.3	0.29	0.31	0.31	0.29	0.27	0.27	0.27	0.27	0.26	0.23	0.19	0.19	0.18	0.19	0.17	0.18	0.18	0.18
Travel agency, tour operator and other reservation services and related services	0.3	0.3	0.29	0.31	0.31	0.29	0.27	0.27	0.27	0.27	0.26	0.23	0.19	0.19	0.18	0.19	0.17	0.18	0.18	0.18
Security and investigation services	0.3	0.3	0.29	0.31	0.31	0.29	0.27	0.27	0.27	0.27	0.26	0.23	0.19	0.19	0.18	0.19	0.17	0.18	0.18	0.18
Services to buildings and landscape	0.3	0.3	0.29	0.31	0.31	0.29	0.27	0.27	0.27	0.27	0.26	0.23	0.19	0.19	0.18	0.19	0.17	0.18	0.18	0.18
Office administrative, office support and other business support services	0.3	0.3	0.29	0.31	0.31	0.29	0.27	0.27	0.27	0.27	0.26	0.23	0.19	0.19	0.18	0.19	0.17	0.18	0.18	0.18
Public administration and defence services; compulsory social security services	0.36	0.36	0.35	0.34	0.35	0.34	0.31	0.3	0.29	0.29	0.25	0.2	0.17	0.17	0.17	0.17	0.16	0.16	0.16	0.16
Education services	0.3	0.3	0.29	0.3	0.28	0.26	0.26	0.25	0.23	0.24	0.21	0.15	0.14	0.13	0.12	0.13	0.12	0.12	0.12	0.11
Human health services	0.38	0.39	0.37	0.39	0.38	0.34	0.32	0.32	0.3	0.29	0.27	0.22	0.19	0.2	0.19	0.19	0.17	0.17	0.17	0.17
Residential Care & Social Work Activities	0.38	0.39	0.37	0.39	0.38	0.34	0.32	0.32	0.3	0.29	0.27	0.22	0.19	0.2	0.19	0.19	0.17	0.17	0.17	0.17
Creative, arts and entertainment services	0.45	0.44	0.42	0.47	0.44	0.43	0.4	0.4	0.39	0.38	0.36	0.3	0.24	0.24	0.24	0.25	0.23	0.24	0.24	0.24
Libraries, archives, museums and other cultural services	0.45	0.44	0.42	0.47	0.44	0.43	0.4	0.4	0.39	0.38	0.36	0.3	0.24	0.24	0.24	0.25	0.23	0.24	0.24	0.24
Gambling and betting services	0.45	0.44	0.42	0.47	0.44	0.43	0.4	0.4	0.39	0.38	0.36	0.3	0.24	0.24	0.24	0.25	0.23	0.24	0.24	0.24
Sports services and amusement and recreation services	0.45	0.44	0.42	0.47	0.44	0.43	0.4	0.4	0.39	0.38	0.36	0.3	0.24	0.24	0.24	0.25	0.23	0.24	0.24	0.24
Services furnished by membership organisations	0.51	0.53	0.51	0.52	0.49	0.46	0.46	0.45	0.45	0.44	0.41	0.37	0.38	0.51	0.28	0.29	0.27	0.28	0.28	0.27
Repair services of computers and personal and household goods	0.44	0.44	0.41	0.41	0.46	0.42	0.38	0.38	0.35	0.34	0.31	0.19	0.18	0.17	0.17	0.18	0.17	0.17	0.17	0.17
Other personal services	0.44	0.44	0.41	0.41	0.46	0.42	0.38	0.38	0.35	0.34	0.31	0.19	0.18	0.17	0.17	0.18	0.17	0.17	0.17	0.17
Services of households as employers of domestic personnel	0	0	0	0	0	0	0	0	0	0	0	0	0	0	0	0	0	0	0	0
Sector – China	1997	1998	1999	2000	2001	2002	2003	2004	2005	2006	2007	2008	2009	2010	2011	2012	2013	2014	2015	2016
Products of agriculture, hunting and related services	9.12	9.3	9.19	7.72	6.94	6.77	6.92	6.92	6.78	6.7	6.02	4.09	3.23	2.86	2.4	1.87	1.77	1.61	1.54	1.48
Products of forestry, logging and related services	0.76	0.48	0.31	0.39	0.43	0.52	2.27	0.86	1.04	1.07	0.95	0.76	0.93	1.14	1.16	1.1	1.06	1.03	1.08	1.12
Fish and other fishing products; aquaculture products; support services to fishing	0.08	0.08	0.07	0.12	0.19	0.31	0.49	0.4	0.4	0.42	0.26	0.25	0.25	0.24	0.25	0.21	0.18	0.16	0.15	0.14
Coal and lignite	34.64	35.29	31.92	29.48	26.95	28.63	30.03	35.1	26.34	24.28	23.29	12.41	12.84	14.95	11.72	9.7	9.27	9.57	9.44	9.31
Crude Petroleum And Natural Gas & Metal Ores	4.54	4.33	3.89	3.38	3.12	3.01	3.01	2.87	2.64	2.56	2.48	2.02	1.6	2.44	2.13	1.08	1.01	1.04	1	0.96
Other mining and quarrying products	3.16	3.23	2.45	2.63	2.41	2.3	3.3	2.37	2.47	2.85	3.03	2.53	2.33	3.21	2.97	2.11	1.91	1.92	1.85	1.78
Mining support services	4.92	4.76	4.37	3.78	3.58	3.53	3.64	3.37	2.97	2.8	2.74	2.18	1.92	2.67	2.28	1.24	1.19	1.26	1.23	1.2
Preserved meat and meat products	3.9	3.68	3.42	2.96	2.91	3.14	5.49	5.78	5.66	5.48	4.77	3.21	2.6	2.38	2	1.69	1.56	1.46	1.4	1.33
Processed and preserved fish, crustaceans, molluscs, fruit and vegetables	2.07	1.99	1.86	2.04	2.03	2.4	2.82	2.59	2.38	1.79	1.6	1.65	1.69	1.67	1.68	1.51	1.33	1.27	1.19	1.12
Vegetable and animal oils and fats	4.12	4.43	4.99	5.01	6.47	6.81	7.85	5.94	6.32	5.84	5.75	4.04	3.43	3.18	2.65	2.4	2.28	2.26	2.14	2.01
Dairy products	3.75	3.73	4.06	4.09	5.02	5.83	6.15	6.42	6.23	6.12	5.5	3.6	2.84	2.47	2.04	1.68	1.56	1.43	1.36	1.3
Grain mill products, starches and starch products	71.31	69.35	43.43	31.37	25.06	22.04	19.97	18.53	16.5	15.23	14.02	9.4	7.14	6.28	5.28	4.5	4.17	3.9	3.84	3.77
Bakery and farinaceous products	2.52	2.57	2.7	2.71	2.72	3.27	4.13	4.28	4.29	4.13	3.32	2.53	2.13	2.03	1.73	1.48	1.39	1.29	1.24	1.2
Other food products	2.52	2.57	2.7	2.71	2.72	3.27	4.12	4.27	4.29	4.13	3.32	2.53	2.13	2.03	1.73	1.48	1.39	1.29	1.24	1.2
Prepared animal feeds	2.52	2.57	2.7	2.71	2.72	3.27	4.13	4.28	4.29	4.13	3.32	2.53	2.13	2.03	1.73	1.48	1.39	1.29	1.24	1.2
Alcoholic beverages	5.73	5.73	4.73	4.08	3.69	3.8	4.19	4.24	4.27	4.17	3.55	2.64	2.15	1.97	1.76	1.58	1.45	1.36	1.31	1.25
Soft drinks	5.73	5.73	4.73	4.08	3.69	3.8	4.19	4.24	4.27	4.17	3.55	2.64	2.15	1.97	1.76	1.58	1.45	1.36	1.31	1.25
Tobacco products	10.28	9.52	6.34	4.59	4.63	5.03	5.68	5.86	5.66	5.47	4.67	3.33	2.97	3.11	2.52	2.21	2.03	1.91	1.82	1.72
Textiles	6.4	6.44	5.51	4.88	4.3	4.35	4.74	4.84	4.55	4.21	3.76	2.7	2.11	1.79	1.59	1.51	1.33	1.28	1.2	1.11
Wearing apparel	4.47	4.4	3.91	3.48	3.17	3.28	3.85	4.04	3.88	3.63	3.25	2.35	1.85	1.57	1.4	1.32	1.18	1.15	1.08	1.01
Leather and related products	3.84	3.83	3.42	3.01	2.75	2.93	3.39	3.71	3.55	3.26	2.88	2.17	1.73	1.54	1.4	1.41	1.27	1.25	1.19	1.13
Wood and of products of wood and cork, except furniture; articles of straw and plaiting materials	9.11	9.51	7.69	6.76	7.05	7.01	7.72	8.16	7.19	6.44	5.58	3.93	3.16	2.5	2.04	1.93	1.76	1.64	1.59	1.54
Paper and paper products	6.57	6.76	5.45	5.13	4.67	4.76	5.65	6.04	5.63	5.16	4.38	3.57	3.03	2.55	2.33	2.41	2.16	2.15	2.04	1.93
Printing and recording services	3.24	3.4	3.09	2.87	2.62	2.71	3.37	3.58	3.49	3.31	2.92	2.32	1.94	1.64	1.54	1.56	1.38	1.36	1.29	1.22
Coke and refined petroleum products	8.27	8.8	8.22	6.94	6.56	6.61	7.21	7.71	6.49	5.72	5.38	3.58	3.67	3.17	2.69	2.42	2.25	2.29	2.22	2.15
Paints, varnishes and similar coatings, printing ink and mastics	7.1	6.55	6.09	5.37	4.76	4.86	5.46	5.46	5.49	5.13	4.74	3.47	3.05	2.79	2.49	2.4	2.04	1.94	1.81	1.68
Soap and detergents, cleaning and polishing preparations, perfumes and toilet preparations	5.7	5.78	5.11	4.47	4.01	3.97	4.37	4.19	4.08	3.9	3.55	2.58	2.26	2.09	1.93	1.81	1.63	1.62	1.55	1.47
Other chemical products	6.24	6.67	5.28	4.83	4.64	4.78	5.13	4.55	4.73	4.4	4.34	3.48	3.11	3.04	2.59	2.35	2.15	2.01	1.87	1.73
Industrial gases, inorganics and fertilisers (all inorganic chemicals) - 20.11/13/15	5.61	5.95	5.96	5.56	5.14	5.33	5.37	5.84	5.54	5.52	4.62	3.41	2.99	2.7	2.54	2.34	2.04	2.12	2.01	1.9
Petrochemicals - 20.14/16/17/60	7.13	7.73	6.63	5.27	4.51	4.52	5.14	5.19	5.01	4.59	4.41	3.28	2.83	2.59	2.35	2.25	1.99	1.92	1.79	1.65
Dyestuffs, agro-chemicals - 20.12/20	5.78	5.69	4.83	4.38	3.98	4.39	5.47	5.71	5.41	5.22	5.06	3.73	3.19	2.9	2.6	2.48	2.21	2.27	2.15	2.02
Basic pharmaceutical products and pharmaceutical preparations	7.75	7.62	7.03	6.16	5.61	5.76	6.07	6.14	5.74	4.99	4.56	3.32	2.83	2.59	2.28	2.15	1.94	1.87	1.78	1.68
Rubber and plastic products	7.57	7.69	7.11	6.27	5.79	6.32	7.35	8.46	8.91	8	5.96	4.57	3.64	3.47	3.22	3.13	2.77	2.72	2.53	2.34
Manufacture of cement, lime, plaster and articles of concrete, cement and plaster	178.77	175.4	150.46	128.43	113.51	106.99	92.28	94.06	78.5	66.53	57.96	42.28	36.56	29.13	24.99	24.19	22.73	23.33	22.77	22.21
Glass, refractory, clay, other porcelain and ceramic, stone and abrasive products - 23.1-4/7-9	22.71	18.46	14.34	13.17	11.53	11.3	10.62	11.71	10.59	9.43	8.51	6.67	5.64	4.52	4.11	4.06	3.74	3.8	3.67	3.54
Basic iron and steel	12.11	11.62	9.82	8.72	7.82	7.51	7.36	7.81	7.8	7.47	7.69	5.81	5.17	4.69	4.39	4.35	4	4.09	3.94	3.79
Other basic metals and casting	8.16	7.87	6.73	5.74	5.33	5.39	5.35	5.49	5.14	4.8	4.6	3.47	2.97	3.02	2.73	2.17	1.96	1.96	1.85	1.75
Weapons and ammunition	7.85	7.7	6.73	5.96	5.46	5.51	5.65	6.06	5.95	5.75	5.64	4.37	3.79	3.4	3.24	3.2	2.88	2.88	2.71	2.54
Fabricated metal products, excl. machinery and equipment and weapons & ammunition - 25.1-3/25.5-9	7.85	7.7	6.73	5.96	5.46	5.51	5.65	6.06	5.95	5.75	5.64	4.37	3.79	3.4	3.24	3.2	2.88	2.88	2.71	2.54
Computer, electronic and optical products	4.65	4.29	3.64	3.18	2.9	2.95	3.01	3.34	3.38	3.18	2.89	2.22	1.86	1.67	1.57	1.53	1.36	1.32	1.21	1.11
Electrical equipment	5.68	5.57	4.86	4.31	3.92	4	4.02	4.32	4.33	4.13	3.92	3.02	2.62	2.25	2.14	2.08	1.89	1.9	1.82	1.73
Machinery and equipment n.e.c.	5.85	5.7	4.92	4.27	3.9	3.94	4.11	4.37	4.34	4.17	4.05	3.13	2.73	2.22	2.12	2.13	1.93	1.94	1.86	1.77
Motor vehicles, trailers and semi-trailers	4.18	4.42	3.99	3.49	3.21	3.16	3.02	3.41	3.55	3.41	3.2	2.62	2.32	1.78	1.72	1.77	1.6	1.61	1.55	1.48
Ships and boats	5.25	5.25	4.68	4.19	3.71	3.64	3.58	3.79	3.73	3.46	3.34	2.75	2.39	1.87	1.82	1.8	1.61	1.61	1.54	1.47
Air and spacecraft and related machinery	5.25	5.25	4.68	4.19	3.71	3.64	3.58	3.79	3.73	3.46	3.34	2.75	2.39	1.87	1.82	1.8	1.61	1.61	1.54	1.47
Other transport equipment - 30.2/4/9	5.25	5.25	4.68	4.19	3.71	3.64	3.58	3.79	3.73	3.46	3.34	2.75	2.39	1.87	1.82	1.8	1.61	1.61	1.54	1.47
Furniture	5.69	5.65	5.02	4.43	4.03	3.97	4.79	5.14	4.83	4.26	3.54	2.75	2.24	1.92	1.72	1.67	1.46	1.42	1.31	1.2
Other manufactured goods	5.52	5.47	4.86	4.32	3.93	3.85	4.71	5.06	4.75	4.19	3.49	2.72	2.22	1.92	1.72	1.67	1.46	1.42	1.31	1.19
Repair and maintenance of ships and boats	5.25	5.25	4.68	4.19	3.71	3.64	3.58	3.79	3.73	3.46	3.34	2.75	2.39	1.87	1.82	1.8	1.61	1.61	1.54	1.47
Repair and maintenance of aircraft and spacecraft	5.25	5.25	4.68	4.19	3.71	3.64	3.58	3.79	3.73	3.46	3.34	2.75	2.39	1.87	1.82	1.8	1.61	1.61	1.54	1.47
Rest of repair; Installation - 33.11-14/17/19/20	1.47	1.09	0.86	0.54	0.46	0.38	0.32	0.41	0.27	0.15	0.09	0.07	0.05	0.04	0.05	0.05	0.04	0.04	0.04	0.04
Electricity, transmission and distribution	50.88	53.48	50.01	46.57	44.69	49.52	54.71	62.42	50.49	43.53	40.89	29.97	29.45	30.59	25.2	21.17	18.78	18.06	16.48	14.9
Gas; distribution of gaseous fuels through mains; steam and air conditioning supply	146.24	157.49	150.45	153.17	146.97	138.15	150.5	155.75	122.32	96.23	75.94	53.84	52.61	46.71	35.93	33.79	30.69	28.98	27.53	26.09
Natural water; water treatment and supply services	2.1	2.7	2.91	3.33	4.95	5.7	7.24	7.93	8.36	8.86	7.33	6.24	6.39	9.93	8.4	5.04	4.62	4.63	4.37	4.1
Sewerage services; sewage sludge	0	0	0	0	0	0	1.85	1.99	1.11	0.71	0.51	1.98	1.92	2.31	2.15	2.07	1.89	1.82	1.79	1.75
Waste collection, treatment and disposal services; materials recovery services	0	0	0	0	0	0	1.85	1.99	1.11	0.71	0.51	1.98	1.92	2.31	2.15	2.07	1.89	1.82	1.79	1.75
Remediation services and other waste management services	0	0	0	0	0	0	1.85	1.99	1.11	0.71	0.51	1.98	1.92	2.31	2.15	2.07	1.89	1.82	1.79	1.75
Construction	7.75	8.45	8.03	7.68	7.06	7.12	7.51	8.24	7.72	7.17	6.71	5.01	4.07	3.36	3.03	3.03	2.77	2.77	2.69	2.6
Wholesale and retail trade and repair services of motor vehicles and motorcycles	0.28	0.13	0.11	0.13	0.12	0.11	0.23	0.29	0.24	0.16	0.13	0.07	0.04	0.03	0.04	0.03	0.03	0.03	0.03	0.02
Wholesale trade services, except of motor vehicles and motorcycles	0	0	0	0	0	0	0	0	0	0	0	0	0	0	0	0	0	0	0	0
Retail trade services, except of motor vehicles and motorcycles	0	0	0	0	0	0	0	0	0	0	0	0	0	0	0	0	0	0	0	0
Rail transport services	7.29	7.3	6.26	5.74	5.08	5.13	5.73	6.08	5.75	5.12	4.67	3.51	2.88	2.34	2.09	2.08	1.79	1.79	1.72	1.65
Land transport services and transport services via pipelines, excluding rail transport	2.32	2.33	2.34	2.53	2.38	2.52	2.96	3.45	3.41	3.35	3.3	2.44	2.19	1.8	1.68	1.67	1.54	1.56	1.52	1.48
Water transport services	15.83	13.96	15	13.5	11.55	11.42	11.59	11.34	10.23	9.44	8.53	5.94	5.23	4.57	4.07	3.84	3.44	3.31	3.13	2.95
Air transport services	6.4	5.86	5.79	5.03	4.57	4.83	5	5.62	5.34	5	4.8	3.79	3.06	2.6	2.39	2.49	2.2	2.13	2.01	1.88
Warehousing and support services for transportation	1.15	0.96	0.96	0.98	0.88	0.88	1.1	1.25	1.24	1.23	1.18	0.91	0.73	0.68	0.55	0.63	0.56	0.53	0.5	0.47
Postal and courier services	5.47	5	4.35	3.78	3.17	3	4.01	3.96	3.47	3.07	2.61	2.22	1.92	1.12	1.02	1.07	0.9	0.82	0.78	0.74
Accommodation services	2.61	2.46	2.4	2.01	1.99	2.07	2.15	2.46	2.34	2.1	1.82	1.33	1.08	0.91	0.77	0.67	0.61	0.55	0.51	0.48
Food and beverage serving services	2.61	2.46	2.4	2.01	1.99	2.07	2.15	2.46	2.34	2.1	1.82	1.33	1.08	0.91	0.77	0.67	0.61	0.55	0.51	0.48
Publishing services	2.92	2.76	2.42	2.11	1.84	1.86	2.03	2.2	2.18	2.07	1.81	1.4	1.16	0.94	0.88	0.82	0.7	0.66	0.62	0.59
Motion Picture, Video & TV Programme Production, Sound Recording & Music Publishing Activities & Programming And Broadcasting Activities	3.41	3.22	2.76	2.39	1.99	1.93	2.06	2	1.79	1.47	0.99	0.89	0.73	0.67	0.64	0.54	0.38	0.3	0.3	0.3
Telecommunications services	5.47	5	4.35	3.78	3.17	3	4.01	3.96	3.47	3.07	2.61	2.22	1.92	1.12	1.02	1.07	0.9	0.82	0.78	0.74
Computer programming, consultancy and related services	3.41	3.22	2.76	2.39	1.99	1.93	2.06	2	1.79	1.47	0.99	0.89	0.73	0.67	0.64	0.54	0.38	0.3	0.3	0.3
Information services	3.41	3.22	2.76	2.39	1.99	1.93	2.06	2	1.79	1.47	0.99	0.89	0.73	0.67	0.64	0.54	0.38	0.3	0.3	0.3
Financial services, except insurance and pension funding	1.56	1.45	1.32	1.16	0.94	0.88	0.74	0.73	0.7	0.63	0.48	0.43	0.33	0.34	0.34	0.3	0.23	0.21	0.2	0.19
Insurance and reinsurance, except compulsory social security & Pension funding	1.83	1.7	1.62	1.5	1.21	1.17	0.98	0.98	0.97	0.87	0.64	0.56	0.41	0.38	0.37	0.34	0.28	0.26	0.25	0.25
Services auxiliary to financial services and insurance services	1.77	1.63	1.5	1.33	1.12	1.07	1.04	1.11	1.07	0.96	0.8	0.66	0.54	0.48	0.45	0.41	0.35	0.33	0.32	0.31
Real estate services, excluding on a fee or contract basis and imputed rent	2.53	2.2	1.86	1.62	1.21	1.08	1.01	0.89	0.74	0.53	0.3	0.37	0.36	0.31	0.32	0.29	0.22	0.2	0.2	0.21
Owner-Occupiers' Housing Services	0	0	0	0	0	0	0	0	0	0	0	0	0	0	0	0	0	0	0	0
Real estate activities on a fee or contract basis	2.53	2.2	1.86	1.62	1.21	1.08	1.01	0.89	0.74	0.53	0.3	0.37	0.36	0.31	0.32	0.29	0.22	0.2	0.2	0.21
Legal services	2.92	2.76	2.42	2.11	1.84	1.86	2.03	2.2	2.18	2.07	1.81	1.4	1.16	0.94	0.88	0.82	0.7	0.66	0.62	0.59
Accounting, bookkeeping and auditing services; tax consulting services	2.92	2.76	2.42	2.11	1.84	1.86	2.03	2.2	2.18	2.07	1.81	1.4	1.16	0.94	0.88	0.82	0.7	0.66	0.62	0.59
Services of head offices; management consulting services	2.92	2.76	2.42	2.11	1.84	1.86	2.03	2.2	2.18	2.07	1.81	1.4	1.16	0.94	0.88	0.82	0.7	0.66	0.62	0.59
Architectural and engineering services; technical testing and analysis services	2.92	2.76	2.42	2.11	1.84	1.86	2.03	2.2	2.18	2.07	1.81	1.4	1.16	0.94	0.88	0.82	0.7	0.66	0.62	0.59
Scientific research and development services	5.92	5.73	5.1	4.57	4.02	4.03	1.93	1.8	1.84	1.66	1.18	1.68	1.63	2.15	1.96	1.74	1.54	1.5	1.42	1.33
Advertising and market research services	2.92	2.76	2.42	2.11	1.84	1.86	2.03	2.2	2.18	2.07	1.81	1.4	1.16	0.94	0.88	0.82	0.7	0.66	0.62	0.59
Other professional, scientific and technical services	2.92	2.76	2.42	2.11	1.84	1.86	2.03	2.2	2.18	2.07	1.81	1.4	1.16	0.94	0.88	0.82	0.7	0.66	0.62	0.59
Veterinary services	2.92	2.76	2.42	2.11	1.84	1.86	2.03	2.2	2.18	2.07	1.81	1.4	1.16	0.94	0.88	0.82	0.7	0.66	0.62	0.59
Rental and leasing services	2.72	2.54	2.27	2.03	1.76	1.89	2.14	2.46	2.34	2.2	2	1.75	1.44	1.21	1.18	1.12	1.01	0.99	0.96	0.92
Employment services	2.92	2.76	2.42	2.11	1.84	1.86	2.03	2.2	2.18	2.07	1.81	1.4	1.16	0.94	0.88	0.82	0.7	0.66	0.62	0.59
Travel agency, tour operator and other reservation services and related services	2.92	2.76	2.42	2.11	1.84	1.86	2.03	2.2	2.18	2.07	1.81	1.4	1.16	0.94	0.88	0.82	0.7	0.66	0.62	0.59
Security and investigation services	2.92	2.76	2.42	2.11	1.84	1.86	2.03	2.2	2.18	2.07	1.81	1.4	1.16	0.94	0.88	0.82	0.7	0.66	0.62	0.59
Services to buildings and landscape	2.92	2.76	2.42	2.11	1.84	1.86	2.03	2.2	2.18	2.07	1.81	1.4	1.16	0.94	0.88	0.82	0.7	0.66	0.62	0.59
Office administrative, office support and other business support services	2.92	2.76	2.42	2.11	1.84	1.86	2.03	2.2	2.18	2.07	1.81	1.4	1.16	0.94	0.88	0.82	0.7	0.66	0.62	0.59
Public administration and defence services; compulsory social security services	3.45	3.41	3.16	2.85	2.44	2.4	2.79	2.9	2.65	2.37	2.02	1.45	1.15	1.06	0.96	0.85	0.7	0.63	0.59	0.56
Education services	6.12	5.96	5.35	4.84	4.03	3.86	4.03	3.95	3.45	2.91	2.26	1.52	1.05	1.03	0.86	0.71	0.56	0.48	0.42	0.37
Human health services	3.19	3.38	3.25	3.03	2.73	2.83	2.97	3.14	3.2	3.14	2.99	2.21	1.83	1.65	1.57	1.5	1.36	1.36	1.32	1.29
Residential Care & Social Work Activities	3.19	3.38	3.25	3.03	2.73	2.83	2.97	3.14	3.2	3.14	2.99	2.21	1.83	1.65	1.57	1.5	1.36	1.36	1.32	1.29
Creative, arts and entertainment services	3.49	3.35	3.07	2.73	2.32	2.31	2.55	2.56	2.45	2.23	1.86	1.35	1.01	0.95	0.88	0.79	0.65	0.58	0.55	0.51
Libraries, archives, museums and other cultural services	3.49	3.35	3.07	2.73	2.32	2.31	2.55	2.56	2.45	2.23	1.86	1.35	1.01	0.95	0.88	0.79	0.65	0.58	0.55	0.51
Gambling and betting services	3.49	3.35	3.07	2.73	2.32	2.31	2.55	2.56	2.45	2.23	1.86	1.35	1.01	0.95	0.88	0.79	0.65	0.58	0.55	0.51
Sports services and amusement and recreation services	3.49	3.35	3.07	2.73	2.32	2.31	2.55	2.56	2.45	2.23	1.86	1.35	1.01	0.95	0.88	0.79	0.65	0.58	0.55	0.51
Services furnished by membership organisations	2.94	2.87	2.64	2.45	2.14	2.15	2.4	2.67	2.56	2.46	2.32	1.67	1.38	1.17	1.08	1	0.88	0.85	0.83	0.81
Repair services of computers and personal and household goods	5.06	4.8	4.28	3.59	2.92	2.66	2.8	2.65	2.32	1.93	1.45	1.09	0.82	0.81	0.72	0.6	0.48	0.43	0.41	0.4
Other personal services	5.06	4.8	4.28	3.59	2.92	2.66	2.8	2.65	2.32	1.93	1.45	1.09	0.82	0.81	0.72	0.6	0.48	0.43	0.41	0.4
Services of households as employers of domestic personnel	0	0	0	0	0	0	0	0	0	0	0	0	0	0	0	0	0	0	0	0
Sector – Rest-of-World	1997	1998	1999	2000	2001	2002	2003	2004	2005	2006	2007	2008	2009	2010	2011	2012	2013	2014	2015	2016
Products of agriculture, hunting and related services	6.96	7.48	7.53	6.94	6.82	6.98	6.77	6.76	6.36	6.01	5.67	4.53	4.04	3.41	3.09	2.78	2.63	2.69	2.6	2.5
Products of forestry, logging and related services	0.76	0.75	0.74	0.79	0.9	0.88	0.79	0.85	0.72	0.55	0.51	0.5	0.45	0.45	0.45	0.46	0.39	0.43	0.41	0.39
Fish and other fishing products; aquaculture products; support services to fishing	0.93	0.88	0.77	0.73	0.77	0.84	0.92	0.95	0.87	0.79	0.77	0.72	0.62	0.63	0.63	0.64	0.63	0.67	0.65	0.62
Coal and lignite	42.12	51.86	55.93	45.87	49.71	81.54	72.52	65.93	52.21	47.64	44.56	28.51	28.61	24.48	20.8	19.56	20.07	21.75	21.43	21.1
Crude Petroleum And Natural Gas & Metal Ores	5.76	7.1	6.25	4.12	4.3	4.38	4.32	3.8	3.05	2.56	2.6	1.88	2.14	1.68	1.42	1.39	1.32	1.39	1.35	1.32
Other mining and quarrying products	1.18	1.29	1.25	1.18	1.22	1.12	1.15	1.19	1.19	0.98	1.17	0.88	0.88	0.76	0.85	0.96	0.88	1.01	1.01	1.02
Mining support services	6.31	7.93	6.74	4.36	4.61	4.69	4.64	4.04	3.18	2.66	2.69	1.94	2.28	1.75	1.46	1.43	1.36	1.44	1.41	1.37
Preserved meat and meat products	3.89	4.24	4.16	3.84	3.97	4.05	3.87	3.94	3.65	3.39	3.13	2.49	2.29	1.87	1.79	1.61	1.55	1.58	1.52	1.47
Processed and preserved fish, crustaceans, molluscs, fruit and vegetables	1.74	1.87	1.69	1.48	1.5	1.6	1.63	1.68	1.55	1.43	1.35	1.21	1.17	1.06	0.99	0.96	0.93	0.97	0.94	0.91
Vegetable and animal oils and fats	3.73	4.28	4.15	3.59	3.72	3.89	3.87	3.76	3.33	3.07	3.07	2.52	2.36	2	1.8	1.65	1.56	1.59	1.55	1.5
Dairy products	3.88	4.2	4.13	3.88	3.86	3.9	3.88	4.03	3.66	3.52	3.41	2.87	2.45	2.1	1.99	1.8	1.75	1.76	1.7	1.65
Grain mill products, starches and starch products	4.87	5.04	5.32	4.93	4.73	4.99	4.8	4.84	4.46	4.13	3.91	3.2	2.95	2.54	2.35	2.23	2.18	2.26	2.22	2.18
Bakery and farinaceous products	2.54	2.65	2.53	2.47	2.49	2.59	2.68	2.81	2.51	2.47	2.43	2.13	1.81	1.57	1.51	1.37	1.35	1.34	1.3	1.26
Other food products	2.55	2.66	2.53	2.48	2.5	2.6	2.69	2.82	2.52	2.47	2.44	2.14	1.82	1.58	1.51	1.38	1.35	1.34	1.31	1.27
Prepared animal feeds	2.54	2.65	2.53	2.47	2.49	2.59	2.68	2.81	2.51	2.47	2.43	2.13	1.81	1.57	1.51	1.37	1.35	1.34	1.3	1.26
Alcoholic beverages	1.85	2.04	1.83	1.65	1.64	1.77	1.85	1.9	1.76	1.75	1.78	1.59	1.37	1.2	1.13	1.06	1.07	1.08	1.06	1.03
Soft drinks	1.85	2.04	1.83	1.65	1.64	1.77	1.85	1.9	1.76	1.75	1.78	1.59	1.37	1.2	1.13	1.06	1.07	1.08	1.06	1.03
Tobacco products	0.84	0.95	0.87	0.77	0.72	0.83	0.85	0.94	0.87	0.86	0.91	0.82	0.7	0.62	0.62	0.58	0.59	0.6	0.58	0.57
Textiles	1.87	1.97	1.84	1.69	1.72	1.75	1.83	1.78	1.63	1.52	1.49	1.25	1.09	0.98	0.93	0.89	0.84	0.86	0.84	0.81
Wearing apparel	1.24	1.31	1.23	1.17	1.15	1.18	1.23	1.27	1.16	1.09	1.03	0.86	0.75	0.68	0.64	0.62	0.59	0.59	0.57	0.54
Leather and related products	1.27	1.39	1.33	1.16	1.18	1.29	1.33	1.4	1.27	1.2	1.17	0.99	0.91	0.8	0.75	0.74	0.7	0.72	0.7	0.68
Wood and of products of wood and cork, except furniture; articles of straw and plaiting materials	1.11	1.15	1.11	1.1	1.08	1.1	1.09	1.12	0.97	1	0.99	0.93	0.87	0.8	0.79	0.78	0.79	0.8	0.8	0.8
Paper and paper products	1.6	1.69	1.59	1.63	1.73	1.82	1.89	1.94	1.71	1.69	1.66	1.56	1.29	1.19	1.14	1.1	1.11	1.08	1.06	1.04
Printing and recording services	0.64	0.69	0.64	0.62	0.64	0.65	0.63	0.63	0.52	0.57	0.54	0.49	0.42	0.4	0.38	0.35	0.36	0.33	0.32	0.31
Coke and refined petroleum products	5	6.46	5.82	4.3	4.27	4.34	4.12	3.97	3.3	2.93	2.9	2.22	2.14	1.79	1.66	1.51	1.43	1.49	1.45	1.41
Paints, varnishes and similar coatings, printing ink and mastics	1.72	1.67	1.58	1.54	1.46	1.47	1.52	1.56	1.5	1.52	1.52	1.36	1.16	1.04	1.02	0.97	0.91	0.85	0.82	0.79
Soap and detergents, cleaning and polishing preparations, perfumes and toilet preparations	1.38	1.48	1.32	1.28	1.23	1.2	1.22	1.2	1.11	1.15	1.14	1.01	0.86	0.78	0.79	0.73	0.73	0.71	0.7	0.69
Other chemical products	1.51	1.7	1.37	1.38	1.43	1.44	1.43	1.3	1.29	1.3	1.39	1.36	1.18	1.14	1.06	0.95	0.96	0.88	0.85	0.81
Industrial gases, inorganics and fertilisers (all inorganic chemicals) - 20.11/13/15	1.36	1.52	1.55	1.59	1.58	1.61	1.5	1.66	1.51	1.63	1.48	1.33	1.13	1.01	1.04	0.95	0.91	0.93	0.91	0.89
Petrochemicals - 20.14/16/17/60	1.73	1.98	1.72	1.51	1.39	1.37	1.44	1.48	1.37	1.36	1.42	1.28	1.07	0.97	0.96	0.91	0.89	0.85	0.81	0.77
Dyestuffs, agro-chemicals - 20.12/20	1.4	1.45	1.25	1.26	1.22	1.33	1.53	1.63	1.48	1.55	1.62	1.45	1.21	1.09	1.06	1	0.99	1	0.97	0.95
Basic pharmaceutical products and pharmaceutical preparations	1.88	1.95	1.82	1.76	1.72	1.74	1.7	1.75	1.57	1.48	1.46	1.3	1.08	0.97	0.93	0.87	0.87	0.82	0.8	0.78
Rubber and plastic products	2.4	2.58	2.38	2.03	2.09	2.19	2.26	2.3	2.14	2.22	2.27	2.07	1.83	1.64	1.52	1.55	1.52	1.53	1.52	1.52
Manufacture of cement, lime, plaster and articles of concrete, cement and plaster	9.08	9.36	8.86	9.18	9.07	9.2	9.83	10.16	9.33	9.38	9.67	8.36	8.67	7.94	8.54	8.73	8.57	9.1	9.03	8.97
Glass, refractory, clay, other porcelain and ceramic, stone and abrasive products - 23.1-4/7-9	2.97	3.32	3.1	2.69	2.74	2.91	2.94	3.08	2.71	2.69	2.71	2.32	2.22	1.98	1.89	1.91	1.87	1.95	1.93	1.91
Basic iron and steel	4.41	5.06	4.7	3.9	4.07	4.46	4.36	4.32	3.73	3.36	3.51	2.9	2.9	2.55	2.39	2.4	2.35	2.45	2.43	2.41
Other basic metals and casting	3.59	4.19	3.99	3.13	3.26	3.37	3.36	3.11	2.6	2.3	2.32	1.89	1.97	1.66	1.47	1.41	1.38	1.45	1.43	1.42
Weapons and ammunition	1.73	1.86	1.7	1.5	1.51	1.64	1.63	1.72	1.5	1.47	1.53	1.31	1.18	1.08	1.02	0.99	0.98	1	0.98	0.96
Fabricated metal products, excl. machinery and equipment and weapons & ammunition - 25.1-3/25.5-9	1.73	1.86	1.7	1.5	1.51	1.64	1.63	1.72	1.5	1.47	1.53	1.31	1.18	1.08	1.02	0.99	0.98	1	0.98	0.96
Computer, electronic and optical products	1.14	1.22	1.14	1.05	1.1	1.13	1.16	1.21	1.13	1.12	1.12	1.01	0.91	0.85	0.83	0.84	0.82	0.82	0.8	0.78
Electrical equipment	1.35	1.54	1.44	1.27	1.28	1.32	1.34	1.43	1.3	1.25	1.3	1.09	0.99	0.89	0.86	0.86	0.83	0.84	0.82	0.8
Machinery and equipment n.e.c.	1.33	1.39	1.29	1.18	1.18	1.25	1.26	1.33	1.21	1.17	1.2	1.04	0.92	0.85	0.82	0.82	0.8	0.82	0.8	0.79
Motor vehicles, trailers and semi-trailers	1.33	1.38	1.29	1.19	1.22	1.25	1.26	1.34	1.24	1.18	1.21	1.06	0.96	0.88	0.84	0.82	0.8	0.81	0.79	0.77
Ships and boats	1.02	1.08	0.99	0.94	0.94	0.97	0.99	1.06	0.92	0.92	0.94	0.92	0.74	0.68	0.67	0.65	0.64	0.64	0.62	0.61
Air and spacecraft and related machinery	1.02	1.08	0.99	0.94	0.94	0.97	0.99	1.06	0.92	0.92	0.94	0.92	0.74	0.68	0.67	0.65	0.64	0.64	0.62	0.61
Other transport equipment - 30.2/4/9	1.02	1.08	0.99	0.94	0.94	0.97	0.99	1.06	0.92	0.92	0.94	0.92	0.74	0.68	0.67	0.65	0.64	0.64	0.62	0.61
Furniture	2.17	2.4	2.24	1.95	2.03	2.07	2.12	2.22	2.04	2.02	2.09	1.88	1.67	1.6	1.45	1.48	1.49	1.56	1.56	1.56
Other manufactured goods	2.18	2.41	2.24	1.96	2.03	2.08	2.13	2.22	2.04	2.01	2.08	1.87	1.67	1.59	1.44	1.47	1.48	1.55	1.54	1.54
Repair and maintenance of ships and boats	1.02	1.08	0.99	0.94	0.94	0.97	0.99	1.06	0.92	0.92	0.94	0.92	0.74	0.68	0.67	0.65	0.64	0.64	0.62	0.61
Repair and maintenance of aircraft and spacecraft	1.02	1.08	0.99	0.94	0.94	0.97	0.99	1.06	0.92	0.92	0.94	0.92	0.74	0.68	0.67	0.65	0.64	0.64	0.62	0.61
Rest of repair; Installation - 33.11-14/17/19/20	0.83	0.95	0.89	0.8	0.79	0.89	0.86	0.87	0.79	0.73	0.7	0.56	0.53	0.47	0.45	0.45	0.43	0.45	0.44	0.43
Electricity, transmission and distribution	22.9	25.36	23.17	17.28	14.85	15.85	16.49	17.11	17.42	14.07	17	11.73	10.71	9.67	9.65	11.49	9.93	12.26	12.31	12.36
Gas; distribution of gaseous fuels through mains; steam and air conditioning supply	28.07	32.02	28.42	21.1	17.87	20.32	21.73	22.01	21.91	18.42	18.3	13.74	11.85	10.44	10.79	12.47	9.54	11.71	11.42	11.14
Natural water; water treatment and supply services	1.95	2.18	1.75	0.78	0.78	1.03	0.86	0.99	1.52	1.26	1.88	1.37	1.08	1.28	1.11	1.48	1.12	1.59	1.58	1.56
Sewerage services; sewage sludge	1.77	1.76	1.44	1.3	1.29	1.32	1.33	1.25	1.18	1.07	1.08	0.91	0.85	0.69	0.7	0.71	0.65	0.69	0.66	0.64
Waste collection, treatment and disposal services; materials recovery services	1.77	1.76	1.44	1.3	1.29	1.32	1.33	1.25	1.18	1.07	1.08	0.91	0.85	0.69	0.7	0.71	0.65	0.69	0.66	0.64
Remediation services and other waste management services	1.77	1.76	1.44	1.3	1.29	1.32	1.33	1.25	1.18	1.07	1.08	0.91	0.85	0.69	0.7	0.71	0.65	0.69	0.66	0.64
Construction	1.47	1.53	1.42	1.32	1.29	1.37	1.41	1.47	1.37	1.36	1.37	1.2	1.08	1.03	0.98	0.96	0.95	0.97	0.95	0.93
Wholesale and retail trade and repair services of motor vehicles and motorcycles	0.36	0.39	0.35	0.34	0.34	0.36	0.36	0.39	0.36	0.36	0.36	0.34	0.3	0.28	0.26	0.26	0.25	0.25	0.24	0.23
Wholesale trade services, except of motor vehicles and motorcycles	0	0	0	0	0	0	0	0	0	0	0	0	0	0	0	0	0	0	0	0
Retail trade services, except of motor vehicles and motorcycles	0	0	0	0	0	0	0	0	0	0	0	0	0	0	0	0	0	0	0	0
Rail transport services	1.29	1.35	1.21	1.06	1.02	1.07	1.06	1.11	1.07	1	0.99	0.81	0.67	0.62	0.63	0.63	0.62	0.62	0.6	0.58
Land transport services and transport services via pipelines, excluding rail transport	1.01	1.12	1.02	0.88	0.83	0.88	0.89	0.92	0.85	0.8	0.79	0.74	0.61	0.59	0.6	0.58	0.56	0.55	0.53	0.51
Water transport services	6.68	7.14	7.25	6.57	5.97	6.19	5.76	5.7	5.03	4.68	4.34	3.65	3.34	2.92	2.71	2.71	2.53	2.54	2.46	2.37
Air transport services	3.9	4.13	3.86	3.5	3.42	3.58	3.64	3.81	3.53	3.17	2.98	2.65	2.42	2.17	2.13	2.08	2	2.01	1.93	1.86
Warehousing and support services for transportation	0.64	0.67	0.63	0.56	0.52	0.56	0.57	0.6	0.54	0.51	0.49	0.47	0.41	0.39	0.39	0.37	0.39	0.35	0.34	0.33
Postal and courier services	0.16	0.17	0.15	0.16	0.16	0.17	0.16	0.17	0.17	0.21	0.2	0.19	0.16	0.15	0.16	0.14	0.16	0.14	0.13	0.13
Accommodation services	0.54	0.55	0.49	0.46	0.39	0.44	0.46	0.47	0.48	0.48	0.5	0.43	0.35	0.35	0.32	0.3	0.3	0.29	0.29	0.28
Food and beverage serving services	0.54	0.55	0.49	0.46	0.39	0.44	0.46	0.47	0.48	0.48	0.5	0.43	0.35	0.35	0.32	0.3	0.3	0.29	0.29	0.28
Publishing services	0.36	0.36	0.33	0.34	0.34	0.32	0.33	0.35	0.31	0.33	0.34	0.3	0.26	0.25	0.24	0.23	0.24	0.22	0.22	0.21
Motion Picture, Video & TV Programme Production, Sound Recording & Music Publishing Activities & Programming And Broadcasting Activities	0.29	0.3	0.29	0.31	0.33	0.33	0.31	0.33	0.31	0.34	0.33	0.3	0.25	0.25	0.25	0.25	0.25	0.24	0.24	0.23
Telecommunications services	0.16	0.17	0.15	0.16	0.16	0.17	0.16	0.17	0.17	0.21	0.2	0.19	0.16	0.15	0.16	0.14	0.16	0.14	0.13	0.13
Computer programming, consultancy and related services	0.29	0.3	0.29	0.31	0.33	0.33	0.31	0.33	0.31	0.34	0.33	0.3	0.25	0.25	0.25	0.25	0.25	0.24	0.24	0.23
Information services	0.29	0.3	0.29	0.31	0.33	0.33	0.31	0.33	0.31	0.34	0.33	0.3	0.25	0.25	0.25	0.25	0.25	0.24	0.24	0.23
Financial services, except insurance and pension funding	0.3	0.31	0.27	0.27	0.24	0.25	0.25	0.27	0.24	0.24	0.25	0.23	0.19	0.17	0.17	0.16	0.17	0.16	0.16	0.15
Insurance and reinsurance, except compulsory social security & Pension funding	0.4	0.39	0.34	0.3	0.3	0.33	0.32	0.3	0.28	0.27	0.27	0.25	0.21	0.2	0.2	0.2	0.19	0.2	0.2	0.19
Services auxiliary to financial services and insurance services	0.38	0.34	0.29	0.26	0.26	0.28	0.27	0.24	0.23	0.23	0.23	0.22	0.18	0.17	0.17	0.17	0.17	0.17	0.16	0.16
Real estate services, excluding on a fee or contract basis and imputed rent	0.29	0.27	0.24	0.27	0.26	0.27	0.28	0.32	0.31	0.35	0.29	0.26	0.21	0.22	0.21	0.18	0.21	0.19	0.19	0.19
Owner-Occupiers' Housing Services	0	0	0	0	0	0	0	0	0	0	0	0	0	0	0	0	0	0	0	0
Real estate activities on a fee or contract basis	0.29	0.27	0.24	0.27	0.26	0.27	0.28	0.32	0.31	0.35	0.29	0.26	0.21	0.22	0.21	0.18	0.21	0.19	0.19	0.19
Legal services	0.36	0.36	0.33	0.34	0.34	0.32	0.33	0.35	0.31	0.33	0.34	0.3	0.26	0.25	0.24	0.23	0.24	0.22	0.22	0.21
Accounting, bookkeeping and auditing services; tax consulting services	0.36	0.36	0.33	0.34	0.34	0.32	0.33	0.35	0.31	0.33	0.34	0.3	0.26	0.25	0.24	0.23	0.24	0.22	0.22	0.21
Services of head offices; management consulting services	0.36	0.36	0.33	0.34	0.34	0.32	0.33	0.35	0.31	0.33	0.34	0.3	0.26	0.25	0.24	0.23	0.24	0.22	0.22	0.21
Architectural and engineering services; technical testing and analysis services	0.36	0.36	0.33	0.34	0.34	0.32	0.33	0.35	0.31	0.33	0.34	0.3	0.26	0.25	0.24	0.23	0.24	0.22	0.22	0.21
Scientific research and development services	0.9	0.94	0.96	0.95	0.88	0.89	0.91	1.05	0.96	0.9	0.95	0.81	0.68	0.6	0.58	0.57	0.55	0.56	0.55	0.53
Advertising and market research services	0.36	0.36	0.33	0.34	0.34	0.32	0.33	0.35	0.31	0.33	0.34	0.3	0.26	0.25	0.24	0.23	0.24	0.22	0.22	0.21
Other professional, scientific and technical services	0.36	0.36	0.33	0.34	0.34	0.32	0.33	0.35	0.31	0.33	0.34	0.3	0.26	0.25	0.24	0.23	0.24	0.22	0.22	0.21
Veterinary services	0.36	0.36	0.33	0.34	0.34	0.32	0.33	0.35	0.31	0.33	0.34	0.3	0.26	0.25	0.24	0.23	0.24	0.22	0.22	0.21
Rental and leasing services	0.34	0.34	0.33	0.33	0.33	0.34	0.37	0.4	0.35	0.36	0.36	0.34	0.28	0.27	0.28	0.26	0.27	0.26	0.25	0.25
Employment services	0.36	0.36	0.33	0.34	0.34	0.32	0.33	0.35	0.31	0.33	0.34	0.3	0.26	0.25	0.24	0.23	0.24	0.22	0.22	0.21
Travel agency, tour operator and other reservation services and related services	0.36	0.36	0.33	0.34	0.34	0.32	0.33	0.35	0.31	0.33	0.34	0.3	0.26	0.25	0.24	0.23	0.24	0.22	0.22	0.21
Security and investigation services	0.36	0.36	0.33	0.34	0.34	0.32	0.33	0.35	0.31	0.33	0.34	0.3	0.26	0.25	0.24	0.23	0.24	0.22	0.22	0.21
Services to buildings and landscape	0.36	0.36	0.33	0.34	0.34	0.32	0.33	0.35	0.31	0.33	0.34	0.3	0.26	0.25	0.24	0.23	0.24	0.22	0.22	0.21
Office administrative, office support and other business support services	0.36	0.36	0.33	0.34	0.34	0.32	0.33	0.35	0.31	0.33	0.34	0.3	0.26	0.25	0.24	0.23	0.24	0.22	0.22	0.21
Public administration and defence services; compulsory social security services	0.82	0.87	0.81	0.76	0.75	0.77	0.8	0.83	0.76	0.71	0.71	0.63	0.54	0.49	0.47	0.46	0.46	0.46	0.46	0.45
Education services	0.7	0.73	0.67	0.57	0.57	0.63	0.64	0.65	0.57	0.58	0.58	0.5	0.42	0.4	0.38	0.37	0.37	0.37	0.36	0.35
Human health services	0.62	0.62	0.59	0.58	0.56	0.55	0.55	0.57	0.54	0.52	0.53	0.46	0.39	0.36	0.35	0.34	0.34	0.33	0.32	0.31
Residential Care & Social Work Activities	0.62	0.62	0.59	0.58	0.56	0.55	0.55	0.57	0.54	0.52	0.53	0.46	0.39	0.36	0.35	0.34	0.34	0.33	0.32	0.31
Creative, arts and entertainment services	0.55	0.56	0.54	0.58	0.61	0.62	0.61	0.63	0.59	0.6	0.6	0.51	0.46	0.43	0.43	0.42	0.41	0.42	0.41	0.4
Libraries, archives, museums and other cultural services	0.55	0.56	0.54	0.58	0.61	0.62	0.61	0.63	0.59	0.6	0.6	0.51	0.46	0.43	0.43	0.42	0.41	0.42	0.41	0.4
Gambling and betting services	0.55	0.56	0.54	0.58	0.61	0.62	0.61	0.63	0.59	0.6	0.6	0.51	0.46	0.43	0.43	0.42	0.41	0.42	0.41	0.4
Sports services and amusement and recreation services	0.55	0.56	0.54	0.58	0.61	0.62	0.61	0.63	0.59	0.6	0.6	0.51	0.46	0.43	0.43	0.42	0.41	0.42	0.41	0.4
Services furnished by membership organisations	0.71	0.62	0.5	0.46	0.48	0.51	0.59	0.49	0.45	0.49	0.48	0.48	0.45	0.4	0.39	0.34	0.39	0.35	0.35	0.35
Repair services of computers and personal and household goods	0.51	0.54	0.51	0.49	0.55	0.54	0.56	0.59	0.53	0.57	0.6	0.55	0.46	0.42	0.46	0.44	0.48	0.46	0.45	0.45
Other personal services	0.51	0.54	0.51	0.49	0.55	0.54	0.56	0.59	0.53	0.57	0.6	0.55	0.46	0.42	0.46	0.44	0.48	0.46	0.45	0.45
Services of households as employers of domestic personnel	0	0	0	0	0	0	0	0	0	0	0	0	0	0	0	0	0	0	0	0

## Sheet: Table S7
Table S7. UK-MRIO concordance to NHS in England supply chain emissions categories.
	UK MRIO Sector	Patient travel	Visitor Travel	Staff Travel	Fleet and Business Travel	Electricity	Gas	Oil	Coal	Renewables	Pharmaceuticals	Medical Instruments /equipment	Freight transport	Business services	Paper products	Other manufactured products	Manufactured fuels, chemicals and gases	Food and catering	Construction	Information and communication technologies	Water and sanitation	Waste products and recycling	Other procurement	Commissioned health and social care services	Total
1	Products of agriculture, hunting and related services	0	0	0	0	0	0	0	0	0	0	0	0	0	0	0	0	1	0	0	0	0	0	0	1
2	Products of forestry, logging and related services	0	0	0	0	0	0	0	0	0	0	0	0	0	0	1	0	0	0	0	0	0	0	0	1
3	Fish and other fishing products; aquaculture products; support services to fishing	0	0	0	0	0	0	0	0	0	0	0	0	0	0	0	0	1	0	0	0	0	0	0	1
4	Coal and lignite	0	0	0	0	0	0	0	1	0	0	0	0	0	0	0	0	0	0	0	0	0	0	0	1
5	Crude Petroleum And Natural Gas & Metal Ores	0	0	0	0	0	1	0	0	0	0	0	0	0	0	0	0	0	0	0	0	0	0	0	1
6	Other mining and quarrying products	0	0	0	0	0	0	0	0	0	0	0	0	0	0	0	1	0	0	0	0	0	0	0	1
7	Mining support services	0	0	0	0	0	0	0	0	0	0	0	0	0	0	0	1	0	0	0	0	0	0	0	1
8	Preserved meat and meat products	0	0	0	0	0	0	0	0	0	0	0	0	0	0	0	0	1	0	0	0	0	0	0	1
9	Processed and preserved fish, crustaceans, molluscs, fruit and vegetables	0	0	0	0	0	0	0	0	0	0	0	0	0	0	0	0	1	0	0	0	0	0	0	1
10	Vegetable and animal oils and fats	0	0	0	0	0	0	0	0	0	0	0	0	0	0	0	0	1	0	0	0	0	0	0	1
11	Dairy products	0	0	0	0	0	0	0	0	0	0	0	0	0	0	0	0	1	0	0	0	0	0	0	1
12	Grain mill products, starches and starch products	0	0	0	0	0	0	0	0	0	0	0	0	0	0	0	0	1	0	0	0	0	0	0	1
13	Bakery and farinaceous products	0	0	0	0	0	0	0	0	0	0	0	0	0	0	0	0	1	0	0	0	0	0	0	1
14	Other food products	0	0	0	0	0	0	0	0	0	0	0	0	0	0	0	0	1	0	0	0	0	0	0	1
15	Prepared animal feeds	0	0	0	0	0	0	0	0	0	0	0	0	0	0	0	0	1	0	0	0	0	0	0	1
16	Alcoholic beverages	0	0	0	0	0	0	0	0	0	0	0	0	0	0	0	0	1	0	0	0	0	0	0	1
17	Soft drinks	0	0	0	0	0	0	0	0	0	0	0	0	0	0	0	0	1	0	0	0	0	0	0	1
18	Tobacco products	0	0	0	0	0	0	0	0	0	0	0	0	0	0	0	0	1	0	0	0	0	0	0	1
19	Textiles	0	0	0	0	0	0	0	0	0	0	0	0	0	0	1	0	0	0	0	0	0	0	0	1
20	Wearing apparel	0	0	0	0	0	0	0	0	0	0	0	0	0	0	1	0	0	0	0	0	0	0	0	1
21	Leather and related products	0	0	0	0	0	0	0	0	0	0	0	0	0	0	1	0	0	0	0	0	0	0	0	1
22	Wood and of products of wood and cork, except furniture; articles of straw and plaiting materials	0	0	0	0	0	0	0	0	0	0	0	0	0	0	1	0	0	0	0	0	0	0	0	1
23	Paper and paper products	0	0	0	0	0	0	0	0	0	0	0	0	0	1	0	0	0	0	0	0	0	0	0	1
24	Printing and recording services	0	0	0	0	0	0	0	0	0	0	0	0	0	1	0	0	0	0	0	0	0	0	0	1
25	Coke and refined petroleum products	0	0	0	0.95	0	0	0.025	0.025	0	0	0	0	0	0	0	0	0	0	0	0	0	0	0	1
26	Paints, varnishes and similar coatings, printing ink and mastics	0	0	0	0	0	0	0	0	0	0	0	0	0	0	0	1	0	0	0	0	0	0	0	1
27	Soap and detergents, cleaning and polishing preparations, perfumes and toilet preparations	0	0	0	0	0	0	0	0	0	0	0	0	0	0	0	1	0	0	0	0	0	0	0	1
28	Other chemical products	0	0	0	0	0	0	0	0	0	0	0	0	0	0	0	1	0	0	0	0	0	0	0	1
29	Industrial gases, inorganics and fertilisers (all inorganic chemicals) - 20.11/13/15	0	0	0	0	0	0	0	0	0	0	0	0	0	0	0	1	0	0	0	0	0	0	0	1
30	Petrochemicals - 20.14/16/17/60	0	0	0	0	0	0	0	0	0	0	0	0	0	0	0	1	0	0	0	0	0	0	0	1
31	Dyestuffs, agro-chemicals - 20.12/20	0	0	0	0	0	0	0	0	0	0	0	0	0	0	0	1	0	0	0	0	0	0	0	1
32	Basic pharmaceutical products and pharmaceutical preparations	0	0	0	0	0	0	0	0	0	1	0	0	0	0	0	0	0	0	0	0	0	0	0	1
33	Rubber and plastic products	0	0	0	0	0	0	0	0	0	0	0	0	0	0	1	0	0	0	0	0	0	0	0	1
34	Manufacture of cement, lime, plaster and articles of concrete, cement and plaster	0	0	0	0	0	0	0	0	0	0	0	0	0	0	0	0	0	1	0	0	0	0	0	1
35	Glass, refractory, clay, other porcelain and ceramic, stone and abrasive products - 23.1-4/7-9	0	0	0	0	0	0	0	0	0	0	0	0	0	0	0	0	0	1	0	0	0	0	0	1
36	Basic iron and steel	0	0	0	0	0	0	0	0	0	0	0	0	0	0	0	0	0	1	0	0	0	0	0	1
37	Other basic metals and casting	0	0	0	0	0	0	0	0	0	0	0	0	0	0	0	0	0	1	0	0	0	0	0	1
38	Weapons and ammunition	0	0	0	0	0	0	0	0	0	0	0	0	0	0	0	0	0	1	0	0	0	0	0	1
39	Fabricated metal products, excl. machinery and equipment and weapons & ammunition - 25.1-3/25.5-9	0	0	0	0	0	0	0	0	0	0	0	0	0	0	0	0	0	1	0	0	0	0	0	1
40	Computer, electronic and optical products	0	0	0	0	0	0	0	0	0	0	0.95	0	0	0	0	0	0	0	0.05	0	0	0	0	1
41	Electrical equipment	0	0	0	0	0	0	0	0	0	0	1	0	0	0	0	0	0	0	0	0	0	0	0	1
42	Machinery and equipment n.e.c.	0	0	0	0	0	0	0	0	0	0	1	0	0	0	0	0	0	0	0	0	0	0	0	1
43	Motor vehicles, trailers and semi-trailers	0	0	0	1	0	0	0	0	0	0	0	0	0	0	0	0	0	0	0	0	0	0	0	1
44	Ships and boats	0	0	0	1	0	0	0	0	0	0	0	0	0	0	0	0	0	0	0	0	0	0	0	1
45	Air and spacecraft and related machinery	0	0	0	1	0	0	0	0	0	0	0	0	0	0	0	0	0	0	0	0	0	0	0	1
46	Other transport equipment - 30.2/4/9	0	0	0	1	0	0	0	0	0	0	0	0	0	0	0	0	0	0	0	0	0	0	0	1
47	Furniture	0	0	0	0	0	0	0	0	0	0	0	0	0	0	0	0	0	1	0	0	0	0	0	1
48	Other manufactured goods	0	0	0	0	0	0	0	0	0	0	0	0	0	0	1	0	0	0	0	0	0	0	0	1
49	Repair and maintenance of ships and boats	0	0	0	1	0	0	0	0	0	0	0	0	0	0	0	0	0	0	0	0	0	0	0	1
50	Repair and maintenance of aircraft and spacecraft	0	0	0	1	0	0	0	0	0	0	0	0	0	0	0	0	0	0	0	0	0	0	0	1
51	Rest of repair; Installation - 33.11-14/17/19/20	0	0	0	0	0	0	0	0	0	0	0	0	0	0	0	0	0	1	0	0	0	0	0	1
52	Electricity, transmission and distribution	0	0	0	0	1	0	0	0	0	0	0	0	0	0	0	0	0	0	0	0	0	0	0	1
53	Gas; distribution of gaseous fuels through mains; steam and air conditioning supply	0	0	0	0	0	1	0	0	0	0	0	0	0	0	0	0	0	0	0	0	0	0	0	1
54	Natural water; water treatment and supply services	0	0	0	0	0	0	0	0	0	0	0	0	0	0	0	0	0	0	0	1	0	0	0	1
55	Sewerage services; sewage sludge	0	0	0	0	0	0	0	0	0	0	0	0	0	0	0	0	0	0	0	1	0	0	0	1
56	Waste collection, treatment and disposal services; materials recovery services	0	0	0	0	0	0	0	0	0	0	0	0	0	0	0	0	0	0	0	0	1	0	0	1
57	Remediation services and other waste management services	0	0	0	0	0	0	0	0	0	0	0	0	0	0	0	0	0	0	0	0	1	0	0	1
58	Construction	0	0	0	0	0	0	0	0	0	0	0	0	0	0	0	0	0	1	0	0	0	0	0	1
59	Wholesale and retail trade and repair services of motor vehicles and motorcycles	0	0	0	1	0	0	0	0	0	0	0	0	0	0	0	0	0	0	0	0	0	0	0	1
60	Wholesale trade services, except of motor vehicles and motorcycles	0	0	0	0	0	0	0	0	0	0	0	0	0	0	0	0	0	0	0	0	0	1	0	1
61	Retail trade services, except of motor vehicles and motorcycles	0	0	0	0	0	0	0	0	0	0	0	0	0	0	0	0	0	0	0	0	0	1	0	1
62	Rail transport services	0	0	0	1	0	0	0	0	0	0	0	0	0	0	0	0	0	0	0	0	0	0	0	1
63	Land transport services and transport services via pipelines, excluding rail transport	0	0	0	0	0	0	0	0	0	0	0	1	0	0	0	0	0	0	0	0	0	0	0	1
64	Water transport services	0	0	0	1	0	0	0	0	0	0	0	0	0	0	0	0	0	0	0	0	0	0	0	1
65	Air transport services	0	0	0	1	0	0	0	0	0	0	0	0	0	0	0	0	0	0	0	0	0	0	0	1
66	Warehousing and support services for transportation	0	0	0	0	0	0	0	0	0	0	0	1	0	0	0	0	0	0	0	0	0	0	0	1
67	Postal and courier services	0	0	0	0	0	0	0	0	0	0	0	0	1	0	0	0	0	0	0	0	0	0	0	1
68	Accommodation services	0	0	0	0	0	0	0	0	0	0	0	0	1	0	0	0	0	0	0	0	0	0	0	1
69	Food and beverage serving services	0	0	0	0	0	0	0	0	0	0	0	0	0	0	0	0	1	0	0	0	0	0	0	1
70	Publishing services	0	0	0	0	0	0	0	0	0	0	0	0	0	0	0	0	0	0	1	0	0	0	0	1
71	Motion Picture, Video & TV Programme Production, Sound Recording & Music Publishing Activities & Programming And Broadcasting Activities	0	0	0	0	0	0	0	0	0	0	0	0	0	0	0	0	0	0	1	0	0	0	0	1
72	Telecommunications services	0	0	0	0	0	0	0	0	0	0	0	0	0	0	0	0	0	0	1	0	0	0	0	1
73	Computer programming, consultancy and related services	0	0	0	0	0	0	0	0	0	0	0	0	0	0	0	0	0	0	1	0	0	0	0	1
74	Information services	0	0	0	0	0	0	0	0	0	0	0	0	0	0	0	0	0	0	1	0	0	0	0	1
75	Financial services, except insurance and pension funding	0	0	0	0	0	0	0	0	0	0	0	0	1	0	0	0	0	0	0	0	0	0	0	1
76	Insurance and reinsurance, except compulsory social security & Pension funding	0	0	0	0	0	0	0	0	0	0	0	0	1	0	0	0	0	0	0	0	0	0	0	1
77	Services auxiliary to financial services and insurance services	0	0	0	0	0	0	0	0	0	0	0	0	1	0	0	0	0	0	0	0	0	0	0	1
78	Real estate services, excluding on a fee or contract basis and imputed rent	0	0	0	0	0	0	0	0	0	0	0	0	1	0	0	0	0	0	0	0	0	0	0	1
79	Owner-Occupiers' Housing Services	0	0	0	0	0	0	0	0	0	0	0	0	1	0	0	0	0	0	0	0	0	0	0	1
80	Real estate activities on a fee or contract basis	0	0	0	0	0	0	0	0	0	0	0	0	1	0	0	0	0	0	0	0	0	0	0	1
81	Legal services	0	0	0	0	0	0	0	0	0	0	0	0	1	0	0	0	0	0	0	0	0	0	0	1
82	Accounting, bookkeeping and auditing services; tax consulting services	0	0	0	0	0	0	0	0	0	0	0	0	1	0	0	0	0	0	0	0	0	0	0	1
83	Services of head offices; management consulting services	0	0	0	0	0	0	0	0	0	0	0	0	1	0	0	0	0	0	0	0	0	0	0	1
84	Architectural and engineering services; technical testing and analysis services	0	0	0	0	0	0	0	0	0	0	0	0	0	0	0	0	0	1	0	0	0	0	0	1
85	Scientific research and development services	0	0	0	0	0	0	0	0	0	0	0	0	1	0	0	0	0	0	0	0	0	0	0	1
86	Advertising and market research services	0	0	0	0	0	0	0	0	0	0	0	0	1	0	0	0	0	0	0	0	0	0	0	1
87	Other professional, scientific and technical services	0	0	0	0	0	0	0	0	0	0	0	0	1	0	0	0	0	0	0	0	0	0	0	1
88	Veterinary services	0	0	0	0	0	0	0	0	0	0	0	0	1	0	0	0	0	0	0	0	0	0	0	1
89	Rental and leasing services	0	0	0	0	0	0	0	0	0	0	0	0	1	0	0	0	0	0	0	0	0	0	0	1
90	Employment services	0	0	0	0	0	0	0	0	0	0	0	0	1	0	0	0	0	0	0	0	0	0	0	1
91	Travel agency, tour operator and other reservation services and related services	0	0	0	1	0	0	0	0	0	0	0	0	0	0	0	0	0	0	0	0	0	0	0	1
92	Security and investigation services	0	0	0	0	0	0	0	0	0	0	0	0	1	0	0	0	0	0	0	0	0	0	0	1
93	Services to buildings and landscape	0	0	0	0	0	0	0	0	0	0	0	0	1	0	0	0	0	0	0	0	0	0	0	1
94	Office administrative, office support and other business support services	0	0	0	0	0	0	0	0	0	0	0	0	1	0	0	0	0	0	0	0	0	0	0	1
95	Public administration and defence services; compulsory social security services	0	0	0	0	0	0	0	0	0	0	0	0	1	0	0	0	0	0	0	0	0	0	0	1
96	Education services	0	0	0	0	0	0	0	0	0	0	0	0	1	0	0	0	0	0	0	0	0	0	0	1
97	Human health services	0	0	0	0	0	0	0	0	0	0	0	0	0	0	0	0	0	0	0	0	0	0	1	1
98	Residential Care & Social Work Activities	0	0	0	0	0	0	0	0	0	0	0	0	0	0	0	0	0	0	0	0	0	0	1	1
99	Creative, arts and entertainment services	0	0	0	0	0	0	0	0	0	0	0	0	1	0	0	0	0	0	0	0	0	0	0	1
100	Libraries, archives, museums and other cultural services	0	0	0	0	0	0	0	0	0	0	0	0	1	0	0	0	0	0	0	0	0	0	0	1
101	Gambling and betting services	0	0	0	0	0	0	0	0	0	0	0	0	1	0	0	0	0	0	0	0	0	0	0	1
102	Sports services and amusement and recreation services	0	0	0	0	0	0	0	0	0	0	0	0	1	0	0	0	0	0	0	0	0	0	0	1
103	Services furnished by membership organisations	0	0	0	0	0	0	0	0	0	0	0	0	1	0	0	0	0	0	0	0	0	0	0	1
104	Repair services of computers and personal and household goods	0	0	0	0	0	0	0	0	0	0	0	0	1	0	0	0	0	0	0	0	0	0	0	1
105	Other personal services	0	0	0	0	0	0	0	0	0	0	0	0	1	0	0	0	0	0	0	0	0	0	0	1
106	Services of households as employers of domestic personnel	0	0	0	0	0	0	0	0	0	0	0	0	1	0	0	0	0	0	0	0	0	0	0	1
	Total	0	0	0	11.95	1	2	0.025	1.025	0	1	2.95	2	30	2	7	8	14	10	5.05	2	2	2	2

## Sheet: Table S8
Table S8. Summary of accounting for transport-related emissions.
Description	Scope	Carbon footprint category	Source
Fleet vehicles owned or leased by NHS including ambulance services	Scope 1	Business travel	Supply Chain EEIO
Leased vehicles used by essential users for business miles and personal use (for business miles only)	Scope 1	Business travel	Supply Chain EEIO
Dedicated car club vehicles (i.e. where the Trust has secured preferential access to the vehicle) or vehicles hired for >5 days	Scope 1	Business travel	Supply Chain EEIO
Personal vehicles used by staff for business miles (known as grey fleet)	Scope 3	Business travel	Supply Chain EEIO
Public transport, taxis, flights, short term hire vehicles etc. used by staff	Scope 3	Business travel	Supply Chain EEIO
Non-Emergency Patient Transport services provided by a private provider (where paid for by the NHS)	Scope 3	Business services	Supply Chain EEIO
Public transport, taxis, personal vehicles used by patients (where paid for by the NHS)	Scope 3	Business travel	Supply Chain EEIO
Courier, logistics, post etc.	Scope 3	Business services	Supply Chain EEIO
Freight transport	Scope 3	Freight transport	Supply Chain EEIO
Staff commute to and from NHS sites	Scope 3	Personal travel - staff commute	National Travel Survey
Patient travel to and from NHS sites including primary care such as pharmacy and GP and patient transport services not paid for by the NHS	Out-of-scope	Personal travel - Patient travel	National Travel Survey
Visitor travel accompanying patients, visiting patients in hospital, escort etc.	Out-of-scope	Personal travel - Visitor travel	National Travel Survey

## Sheet: Table S9
Table S9. Average commuter trip distance of health professionals by employment status and region of workplace, 3-year averages, 2011-2017, calculated by the Department for Transport from Table NTS0411.
Outside London	Average miles per trip
	2011-2013	2012-2014	2013-2015	2014-2016	2015-2017
Employment status:
Full-time employment	8.3	8.2	8	8.3	8.8
Part-time employment	5.5	5.7	5.9	6	6.2
All people in employment	7.6	7.7	7.6	7.9	8.3
Unweighted sample size (individuals):
Full-time employees	1126	1171	1153	1181	1193
Part-time employees	565	535	505	488	495
All types of employment	1691	1706	1658	1669	1688
London	Average miles per trip
	2011-2013	2012-2014	2013-2015	2014-2016	2015-2017
Employment status:
Full-time employment	8.4	8	8.8	8.9	9.2
Part-time employment	6	6.4	5.6	5.7	4.7
All people in employment	7.9	7.7	8.3	8.5	8.6
Unweighted sample size (individuals):
Full-time employees	217	239	245	254	266
Part-time employees	77	74	72	69	69
All types of employment	294	313	317	323	335

## Sheet: Table S10
Table S10. Average distance travelled by main mode for selected (health) trip purposes, England, 2002-2016, calculated by Department for Transport from Table NTS0305.
	Miles per person per year
Purpose / main mode	2002	2003	2004	2005	2006	2007	2008	2009	2010	2011	2012	2013	2014	2015	2016
Personal business medical:
Walk	3.3	3	3.6	2.8	2.9	2.7	3.2	2.6	2.4	2.8	2.5	2.7	2.5	2.6	2.5
Bicycle	-	-	-	-	-	-	-	-	-	-	-	-	-	-	-
Car / van driver	28.6	31.4	30.6	36.1	38	38.2	39.7	34.8	39	36.9	37.7	39	41.9	41.4	41.5
Car / van passenger	19.1	23.3	22.4	27.7	28.6	32.2	28.6	25.4	29	27.2	28.8	31.2	31.6	30.2	36.1
Motorcycle	-	-	-	-	-	-	-	-	-	-	-	-	-	-	-
Other private transport	3.3	2.9	2	1.1	2.2	2.5	2.7	2.3	3.1	1.5	2	2	2.9	2	2.8
Bus in London	1.2	1.7	1.6	1.4	1.9	1.5	2	1.5	1.6	1.5	1.7	2.2	1.9	2.1	1.6
Other local bus	3.7	5.4	3.9	4.8	5.3	5.8	5.3	6.1	5.1	5.6	6	6.3	6.2	6.6	5.2
London Underground	0.7	0.6	1.1	-	0.8	-	0.6	0.6	0.7	-	0.9	-	0.9	0.5	1.5
Surface Rail	2.8	2.9	2.1	1.8	5.4	2.7	3.9	1.6	3.1	3.7	4.4	2.8	1.6	2.3	4.8
Other public transport	1.8	3.2	1.1	2.3	1.5	1.8	2.3	4.6	2.3	2	1.7	2.4	2.7	2.4	2.5
All modes	65	75	69	79	87	88	89	80	87	82	86	89	93	90	99
Other social:
Walk	3.4	3.2	3.5	3.3	4.7	4.4	4.2	4	3.3	4.1	2.7	2.4	3.8	3.5	3.9
Bicycle	-	-	-	-	-	-	0.5	0.6	-	-	-	-	0.8	-	-
Car / van driver	38.7	49.7	45.5	43.1	49.8	54.2	43.5	40.9	43.6	38.4	36.4	36.4	38.2	44	37.7
Car / van passenger	37.1	44.9	39.5	36.9	55.1	52.8	51.3	38.5	37.3	41.7	36.4	39.7	34.5	48.7	42.1
Motorcycle	-	0.7	-	-	-	-	0.9	0.6	-	-	-	-	0.9	-	0.9
Other private transport	1.6	3.6	5.4	1.4	4.9	3.4	2.6	2.8	0.8	3	2.2	1.1	1	0.9	1.1
Bus in London	1.4	2.2	1.9	2.3	2.5	2.6	2	2.9	2.5	1.6	1.2	1.6	2.4	2.1	2.1
Other local bus	4.8	3.8	4	4	6.2	6.3	5.5	5.8	4.3	5.2	4.7	4.1	5.2	6	4
London Underground	2.4	1.8	1.8	2.4	2.7	3.5	2.7	3.4	1.8	2.3	2.2	1.3	3.2	2	2.2
Surface Rail	10.4	6.6	13.8	9.2	13	11	8.7	9.8	10.9	12.8	10.1	9.2	12.5	7.6	13.2
Other public transport	6.7	7.6	8.7	9.7	6.5	9	6.9	6.8	7.3	6.1	6.3	6.5	7	6.5	6.3
All modes	107	124	125	113	146	148	129	116	112	116	103	103	109	122	114
Escort shopping/personal business:
Walk	5.9	5	4.7	5	6	4.8	5.5	5.9	5.4	5.6	4.9	4.9	4.4	5.8	5.2
Bicycle	-	-	-	-	-	-	-	-	-	-	-	-	-	-	-
Car / van driver	57.2	48.8	50.9	57.4	49.2	52.5	58	50.4	48.4	43.5	46.2	47.5	53	46.6	49.4
Car / van passenger	81.8	84.3	74.1	73.5	77.1	68.3	96.1	87.5	86.6	86.3	70.7	75.7	75.4	80.8	70.4
Motorcycle	-	0	-	0	-	0	0	0	0	-	-	0	0	-	-
Other private transport	-	-	-	0.6	-	1.1	0.8	1.8	3.6	0.6	1.4	2.2	-	-	1.6
Bus in London	1.9	1.1	1.1	1.2	1.1	1.2	1.4	1.3	1.3	1.4	1.5	2.3	1.3	2.3	1.2
Other local bus	4.5	3.8	3.6	3.7	3.4	3.5	3.6	4.6	3.7	4.6	4	3.2	4.8	4.4	3.1
London Underground	-	-	-	-	0.6	-	-	0.6	0.6	-	0.7	-	0.6	-	0.9
Surface Rail	2.3	0.6	2.3	1.1	1.9	3.4	2.7	3.4	3.7	3.1	2.3	3.1	2.7	3.3	2.6
Other public transport	1.7	0.8	0.5	1	1.1	0.9	2.4	1.5	1.3	1.4	1.4	2.4	1.5	1.3	1.4
All modes	157	145	138	144	141	136	171	157	155	147	133	142	144	146	136
Unweighted sample size:
individuals	14369	16685	16487	16956	16648	16858	16360	17299	16553	15730	16670	16192	16491	15525	15840

[truncated: 3 more sheets: Table S11, Table S12, Table S13]
